# Supplementary material for: Distinct Predictive Immunogenomic Profiles of Response to Immune Checkpoint Inhibitors and IL2: A Real-world Evidence Study of Patients with Advanced Renal Cancer
Source: Cancer Res Commun. 2022 Aug 30;2(8):894–903. doi: 10.1158/2767-9764.CRC-21-0153 (PMC10010312; doi:10.1158/2767-9764.CRC-21-0153)
Supplement: Supp Table test — this is a test [file crc-21-0153-s02.xlsx]

## Sheet: raw
		FLAG-MIRO2			FLAG-MIRO2
Accession Number	FLAG-BAP	rep 1	rep 2	rep 3	mean
MIRO2_HUMAN		767	406	672	615
PLEC_HUMAN	307	385	369	449	401
DESP_HUMAN	424	188	334	282	268
PRKDC_HUMAN	24	425	392	492	436.333
AHNK_HUMAN	168	250	230	242	240.667
TBA1A_HUMAN	54	255	300	291	282
TBB5_HUMAN	69	321	244	284	283
DYHC1_HUMAN	53	235	208	243	228.667
GCN1_HUMAN		251	235	235	240.333
ACTG_HUMAN	123	139	140	150	143
ALBU_HUMAN	173	115	126	89	110
FLNA_HUMAN	104	155	148	169	157.333
RN213_HUMAN		175	172	178	175
HBB_HUMAN	141	156	144	144	148
HSP7C_HUMAN	79	126	128	163	139
HUWE1_HUMAN		163	148	154	155
PLAK_HUMAN	126	61	120	129	103.333
ADT3_HUMAN	12	141	104	113	119.333
EF1A1_HUMAN	43	112	127	139	126
ANM5_HUMAN	132	115	70	87	90.6667
HBA_HUMAN	111	139	102	97	112.667
HORN_HUMAN	107	67	114	118	99.6667
DSG1_HUMAN	124	67	99	95	87
MYH9_HUMAN	116	65	78	68	70.3333
RS27A_HUMAN	23	74	77	63	71.3333
K1C17_HUMAN	119	69	89	63	73.6667
MPCP_HUMAN	3	99	91	85	91.6667
PYR1_HUMAN	6	89	111	103	101
MAP1B_HUMAN	60	83	109	77	89.6667
AT2A2_HUMAN	7	101	66	85	84
STK38_HUMAN	78	75	67	69	70.3333
XPO1_HUMAN		124	40	115	93
ANXA2_HUMAN	77	64	71	74	69.6667
HS90B_HUMAN	47	75	38	77	63.3333
MDN1_HUMAN		85	70	75	76.6667
HS71A_HUMAN (+1)	41	81	53	96	76.6667
K2C78_HUMAN	76	37	61	63	53.6667
SPTN1_HUMAN	88	60	44	42	48.6667
UBR4_HUMAN		90	69	79	79.3333
HNRPU_HUMAN	72	62	39	44	48.3333
RS3_HUMAN	15	79	73	68	73.3333
BAG6_HUMAN		88	68	77	77.6667
ADT2_HUMAN	4	83	74	85	80.6667
K2C1B_HUMAN	56	50	67	51	56
XPO2_HUMAN		93	31	80	68
SPB3_HUMAN	107	11	20	29	20
UBR5_HUMAN	6	65	61	66	64
PPM1B_HUMAN	46	52	45	50	49
TGM3_HUMAN	62	37	55	44	45.3333
CLH1_HUMAN	62	48	51	35	44.6667
SPTB2_HUMAN	64	46	34	40	40
LPPRC_HUMAN	16	63	26	55	48
G3P_HUMAN	49	36	41	44	40.3333
ENOA_HUMAN	70	38	27	35	33.3333
PSMD2_HUMAN	9	71	47	56	58
TECR_HUMAN		63	43	47	51
K1C13_HUMAN	9		53	80	66.5
USP9X_HUMAN		72	43	53	56
MTOR_HUMAN		64	53	44	53.6667
KRT86_HUMAN	11	37	61	69	55.6667
PRP31_HUMAN	30	52	44	54	50
DSC1_HUMAN	52	25	49	38	37.3333
SYEP_HUMAN	5	45	65	39	49.6667
ATPA_HUMAN	13	43	50	48	47
EFTU_HUMAN	6	48	52	54	51.3333
FILA2_HUMAN	45	30	40	35	35
FILA_HUMAN	53	22	23	32	25.6667
TBA1C_HUMAN		54	47	55	52
K2C80_HUMAN	52	25	33	41	33
NU205_HUMAN		60	51	43	51.3333
ARGI1_HUMAN	48	41	36	35	37.3333
CASPE_HUMAN	62	31	40	38	36.3333
HSPB1_HUMAN	28	37	43	40	40
SYFA_HUMAN		57	46	55	52.6667
RL4_HUMAN	44	27	36	30	31
EF2_HUMAN	47	37	24	31	30.6667
DX39A_HUMAN	8	48	41	51	46.6667
PABP1_HUMAN	57	37	21	22	26.6667
IPO5_HUMAN		56	26	64	48.6667
FLNB_HUMAN	16	52	39	33	41.3333
MIC60_HUMAN	3	51	28	49	42.6667
S10A9_HUMAN	62	22	32	19	24.3333
ATPB_HUMAN	19	45	49	39	44.3333
S10A8_HUMAN	36	21	25	25	23.6667
TCPG_HUMAN	8	40	45	48	44.3333
DOCK4_HUMAN	29	41	38	33	37.3333
RRBP1_HUMAN	26	46	36	41	41
CMC1_HUMAN		53	30	57	46.6667
ATD3A_HUMAN	13	32	41	34	35.6667
IF4G1_HUMAN	5	46	31	40	39
GRP78_HUMAN	40	36	16	34	28.6667
RPN1_HUMAN	8	48	32	44	41.3333
K2C4_HUMAN	11	6	55	58	39.6667
HNRPM_HUMAN	27	28	15	23	22
BIG1_HUMAN		49	38	31	39.3333
BIRC6_HUMAN		44	30	36	36.6667
ATM_HUMAN		46	29	29	34.6667
IMB1_HUMAN	10	52	20	44	38.6667
TBB4B_HUMAN	12	41	33	47	40.3333
DNJA1_HUMAN		33	35	41	36.3333
KPRP_HUMAN	16	8	30	19	19
RL3_HUMAN	27	18	25	26	23
RS18_HUMAN	25	35	28	23	28.6667
IPO7_HUMAN		51	15	52	39.3333
RACK1_HUMAN	10	34	39	33	35.3333
NAMPT_HUMAN	8	35	31	37	34.3333
PRDX1_HUMAN	31	23	27	28	26
VIME_HUMAN	37	27	27	33	29
PSA_HUMAN	5	40	28	39	35.6667
FLNC_HUMAN	2	41	35	31	35.6667
PRS8_HUMAN	5	38	49	34	40.3333
EHD1_HUMAN		39	27	36	34
NDUS1_HUMAN		44	24	45	37.6667
KPYM_HUMAN	45	11	17	28	18.6667
MEP50_HUMAN	30	24	25	25	24.6667
ST38L_HUMAN	26	35	32	33	33.3333
CMC2_HUMAN		47	17	47	37
FADS2_HUMAN		36	32	35	34.3333
FABP5_HUMAN	31	18	32	29	26.3333
ECM29_HUMAN		58	41	26	41.6667
PRS6A_HUMAN	5	39	39	34	37.3333
EF1G_HUMAN	17	28	29	31	29.3333
SQOR_HUMAN		32	33	35	33.3333
SFXN3_HUMAN		45	45	35	41.6667
LMNA_HUMAN	49	20	16	20	18.6667
KIF11_HUMAN	38	25	23	17	21.6667
RL13A_HUMAN	16	17	22	15	18
QCR2_HUMAN		42	31	44	39
GRDN_HUMAN	24	24	24	21	23
RLA0_HUMAN	27	20	20	30	23.3333
TERA_HUMAN	34	25	18	23	22
MYO9B_HUMAN		21	30	27	26
ACSL3_HUMAN		43	17	39	33
CPT1A_HUMAN		35	21	32	29.3333
MCM7_HUMAN		34	14	44	30.6667
RL6_HUMAN	35	21	12	30	21
FAS_HUMAN	17	27	28	19	24.6667
GRP75_HUMAN	19	24	24	35	27.6667
CO1A2_HUMAN		21	32	32	28.3333
MON2_HUMAN		39	38	34	37
TCPA_HUMAN	5	39	29	32	33.3333
SYIC_HUMAN	3	35	12	29	25.3333
AT1A1_HUMAN		37	24	33	31.3333
CATD_HUMAN	21	16	18	17	17
YBOX1_HUMAN	32	18	23	15	18.6667
STT3A_HUMAN		22	18	25	21.6667
EPIPL_HUMAN	79				#DIV/0!
IF4B_HUMAN	25	12	21	13	15.3333
LYSC_HUMAN	17	13	16	15	14.6667
ARF4_HUMAN	5	48	27	19	31.3333
PRS7_HUMAN	5	30	27	26	27.6667
TCPE_HUMAN	10	28	30	24	27.3333
COPA_HUMAN	2	35	23	20	26
RPN2_HUMAN		39	39	38	38.6667
GET4_HUMAN		36	39	30	35
PRDX2_HUMAN	15	19	13	16	16
DCD_HUMAN	23	25	25	27	25.6667
LTBP1_HUMAN	36	27	18	21	22
EHD4_HUMAN		38	28	41	35.6667
RS9_HUMAN	16	20	25	19	21.3333
SBSN_HUMAN	41	13	15	17	15
GBF1_HUMAN		29	25	26	26.6667
RL13_HUMAN	22	24	27	17	22.6667
RS4X_HUMAN	15	22	15	17	18
TCPB_HUMAN	9	23	27	28	26
LTN1_HUMAN		37	27	16	26.6667
TCPD_HUMAN	14	29	22	24	25
ABCE1_HUMAN	3	43	33	8	28
PRS4_HUMAN	5	30	35	26	30.3333
S61A1_HUMAN		20	19	22	20.3333
DHB12_HUMAN		33	25	25	27.6667
COPB_HUMAN		39	12	34	28.3333
SFXN1_HUMAN		31	27	20	26
PSMD3_HUMAN	7	25	34	24	27.6667
TGM1_HUMAN	30	9	25	16	16.6667
PRS10_HUMAN	3	26	29	25	26.6667
CNOT1_HUMAN		24	22	22	22.6667
SERA_HUMAN	4	32	23	28	27.6667
SYMC_HUMAN	3	37	12	34	27.6667
TBB3_HUMAN	2	34	28	30	30.6667
RL10_HUMAN	19	19	17	18	18
FAF2_HUMAN		32	28	30	30
K2C7_HUMAN	19	22	16	31	23
PKP1_HUMAN	32	12	16	21	16.3333
RS5_HUMAN	14	29	24	27	26.6667
RUVB2_HUMAN	4	27	32	31	30
RS2_HUMAN	14	17	17	10	14.6667
XPOT_HUMAN		36	16	29	27
NUP93_HUMAN		26	24	25	25
RL7A_HUMAN	19	28	13	21	20.6667
SPB12_HUMAN	18	14	27	18	19.6667
M2OM_HUMAN		34	26	28	29.3333
KNTC1_HUMAN		30	25	22	25.6667
HEAT1_HUMAN		30	22	21	24.3333
NF1_HUMAN		27	12	18	19
RL7_HUMAN	22	18	11	16	15
PAXI_HUMAN		26	18	31	25
IGG1_HUMAN	26	9	17	7	11
K2C8_HUMAN	15	20	19	32	23.6667
MOT1_HUMAN		27	22	27	25.3333
PAR14_HUMAN		31	23	22	25.3333
VWA8_HUMAN		32	15	15	20.6667
RBM10_HUMAN	27	16	16	14	15.3333
DOCK5_HUMAN		26	20	13	19.6667
HBD_HUMAN	28	22	25	21	22.6667
1433S_HUMAN	49	7	9	6	7.33333
K1H1_HUMAN	10	2	31	32	21.6667
CALL5_HUMAN	44	13	13	17	14.3333
SYDC_HUMAN	5	26	17	29	24
ACTN4_HUMAN	46	7	8	10	8.33333
PRS6B_HUMAN	3	19	28	15	20.6667
MRPP3_HUMAN		24	19	24	22.3333
IMA1_HUMAN		28	21	20	23
ABCF2_HUMAN		32	16	18	22
HS90A_HUMAN	10	22	9	23	18
DERL1_HUMAN		23	21	22	22
DJC11_HUMAN		22	27	26	25
SC16A_HUMAN		26	21	15	20.6667
MTCH2_HUMAN		35	20	18	24.3333
TCPQ_HUMAN	18	17	19	18	18
ZA2G_HUMAN	24	15	20	9	14.6667
CRBG3_HUMAN		13	17	18	16
CDK1_HUMAN		33	20	20	24.3333
RUVB1_HUMAN	3	20	30	29	26.3333
DDB1_HUMAN		28	10	21	19.6667
PSMD6_HUMAN		18	21	19	19.3333
MMS19_HUMAN		31	15	24	23.3333
PRC2C_HUMAN	19	15	5	14	11.3333
EPG5_HUMAN		25	17	20	20.6667
INF2_HUMAN		20	20	21	20.3333
MROH1_HUMAN		19	24	16	19.6667
PSD12_HUMAN		19	20	19	19.3333
IPO4_HUMAN		37	9	31	25.6667
SAMH1_HUMAN		32	11	17	20
RAN_HUMAN	5	40	9	5	18
SYQ_HUMAN	3	27	14	26	22.3333
C1TC_HUMAN		24	18	18	20
PSD11_HUMAN	5	20	24	17	20.3333
U520_HUMAN	4	15	18	22	18.3333
PRP6_HUMAN		24	18	21	21
TAP2_HUMAN		26	19	20	21.6667
CAND1_HUMAN		25	19	23	22.3333
AFG32_HUMAN		21	14	24	19.6667
RAF1_HUMAN		24	15	20	19.6667
SYLC_HUMAN		24	13	25	20.6667
TXTP_HUMAN		29	20	18	22.3333
UBE3C_HUMAN		29	10	26	21.6667
HNRH1_HUMAN	19	16	12	14	14
K2C6C_HUMAN	24	23	18	19	20
LEG7_HUMAN	29	3	11	10	8
CKAP5_HUMAN		20	21	18	19.6667
DNJA2_HUMAN		20	22	17	19.6667
TNPO1_HUMAN		29	11	22	20.6667
ELMO2_HUMAN	8	22	9	17	16
IF4A1_HUMAN	12	16	12	23	17
TCPZ_HUMAN	8	13	15	16	14.6667
PSMD1_HUMAN		23	10	19	17.3333
K1C19_HUMAN	10	18	17	28	21
DIC_HUMAN		26	19	18	21
NBAS_HUMAN		20	17	16	17.6667
OPA1_HUMAN		29	13	19	20.3333
RFA1_HUMAN	22	17	7	6	10
RS11_HUMAN	7	16	13	11	13.3333
TIF1B_HUMAN	4	23	10	24	19
VDAC2_HUMAN	3	25	30	17	24
DAAF5_HUMAN		24	11	25	20
CATA_HUMAN	19	9	18	10	12.3333
RS27_HUMAN	6	21	24	22	22.3333
EIF3B_HUMAN		27	13	24	21.3333
EXOC4_HUMAN		28	11	26	21.6667
TBCD5_HUMAN		27	19	14	20
CH60_HUMAN	9	15	16	27	19.3333
HNRPK_HUMAN	21	21	17	14	17.3333
SCRIB_HUMAN		25	16	18	19.6667
SCAM3_HUMAN		24	21	24	23
SCMC1_HUMAN		18	20	28	22
XPO7_HUMAN		28	12	26	22
ANXA1_HUMAN	18	4	20	19	14.3333
BLMH_HUMAN	13	7	15	11	11
RS3A_HUMAN	10	16	8	15	13
SMC4_HUMAN		13	29	18	20
TIDC1_HUMAN		22	18	19	19.6667
HECD1_HUMAN		16	8	16	13.3333
ACOT9_HUMAN		21	17	25	21
HACD3_HUMAN		18	15	16	16.3333
RL17_HUMAN	14	15	15	14	14.6667
KV229_HUMAN (+2)	15	12	15	13	13.3333
FBX50_HUMAN	18	7	10	16	11
NDUA9_HUMAN		19	20	22	20.3333
PLPL6_HUMAN	4	22	12	17	17
NSDHL_HUMAN		13	15	19	15.6667
AGK_HUMAN		24	19	18	20.3333
1433Z_HUMAN	22	14	12	12	12.6667
SYRC_HUMAN		24	11	24	19.6667
HS105_HUMAN		23	9	17	16.3333
ABCF3_HUMAN		29	12	20	20.3333
PYGB_HUMAN	3	18	5	20	14.3333
ACACA_HUMAN		22	12	18	17.3333
TNPO3_HUMAN		23	9	20	17.3333
RL28_HUMAN	9	12	14	9	11.6667
IQGA1_HUMAN	16	20	9	2	10.3333
CIP2A_HUMAN		19	13	13	15
DHCR7_HUMAN		14	15	20	16.3333
GTF2I_HUMAN	22	15	9	3	9
RBP2_HUMAN		12	17	10	13
NDUAA_HUMAN		22	8	24	18
EXD2_HUMAN	4	21	13	18	17.3333
RL18A_HUMAN	11	10	10	9	9.66667
AUP1_HUMAN		19	18	17	18
COG1_HUMAN		24	13	19	18.6667
GDC_HUMAN		18	17	20	18.3333
XPO5_HUMAN		23	8	15	15.3333
MAGD2_HUMAN	9	16	9	15	13.3333
RENT1_HUMAN	23	15	7	12	11.3333
BAG2_HUMAN		26	21	17	21.3333
BTAF1_HUMAN		26	15	11	17.3333
PEPL_HUMAN	57				#DIV/0!
AL1A3_HUMAN		21	18	23	20.6667
NU188_HUMAN		14	25	13	17.3333
PFKAL_HUMAN		27	10	24	20.3333
TFB2M_HUMAN		16	15	18	16.3333
TFR1_HUMAN		19	17	18	18
IF2G_HUMAN	4	15	12	19	15.3333
LDHA_HUMAN	24	13	6	7	8.66667
RS8_HUMAN	14	13	14	14	13.6667
TCPH_HUMAN	7	16	16	12	14.6667
EMD_HUMAN	2	21	16	16	17.6667
SACS_HUMAN		17	7	16	13.3333
STAT1_HUMAN		22	17	19	19.3333
ENPL_HUMAN	9	14	9	13	12
TPIS_HUMAN	28	12	10	9	10.3333
NDUS2_HUMAN		16	16	18	16.6667
CALX_HUMAN	4	13	8	16	12.3333
LMO7_HUMAN	6	7	26	8	13.6667
RL12_HUMAN	14	13	11	16	13.3333
RS15A_HUMAN	5	13	9	6	9.33333
RS6_HUMAN	10	15	10	14	13
MP2K3_HUMAN		16	13	23	17.3333
NCLN_HUMAN		24	15	19	19.3333
IGHA1_HUMAN	14	8	12	13	11
RTCB_HUMAN	9	10	13	20	14.3333
CYFP1_HUMAN		21	6	15	14
CHD4_HUMAN		10	12	11	11
TELO2_HUMAN		23	10	18	17
RL19_HUMAN	11	10	13	10	11
RL23_HUMAN	11	17	16	12	15
RL26_HUMAN	10	15	17	8	13.3333
ATPG_HUMAN		20	9	17	15.3333
ABCD3_HUMAN		14	14	9	12.3333
PP6R3_HUMAN		18	14	17	16.3333
SMC2_HUMAN		19	14	15	16
PSB5_HUMAN	4	15	20	18	17.6667
RS16_HUMAN	8	13	11	9	11
RS24_HUMAN	10	15	14	15	14.6667
ESYT1_HUMAN		18	7	17	14
GCDH_HUMAN	3	10	12	13	11.6667
H2B1C_HUMAN (+2)	21	7	6	14	9
ZW10_HUMAN		17	12	21	16.6667
BIG2_HUMAN		25	10	5	13.3333
H4_HUMAN	27	5	15	12	10.6667
NIPS1_HUMAN	3	12	6	9	9
PIP_HUMAN	11	13	17	9	13
RL15_HUMAN	12	6	5	9	6.66667
COPD_HUMAN	4	13	11	14	12.6667
ACTS_HUMAN	27	8			8
DJB11_HUMAN		17	16	14	15.6667
FAKD5_HUMAN		18	6	15	13
NSMA3_HUMAN		19	11	16	15.3333
PRP8_HUMAN		12	9	11	10.6667
RL11_HUMAN	9	15	11	9	11.6667
PSD13_HUMAN	3	14	19	20	17.6667
AIFM1_HUMAN		14	15	17	15.3333
IFIT1_HUMAN		20	10	13	14.3333
MOT4_HUMAN		18	14	15	15.6667
SAM50_HUMAN		12	12	13	12.3333
CKAP4_HUMAN	12	11	8	13	10.6667
HDX_HUMAN	12	9	4	8	7
PSA7_HUMAN	4	13	20	11	14.6667
RL8_HUMAN	10	8	8	10	8.66667
CY1_HUMAN	4	13	10	11	11.3333
PTSS1_HUMAN		19	14	22	18.3333
EFHD2_HUMAN		12	12	14	12.6667
OAS2_HUMAN		16	10	15	13.6667
S27A4_HUMAN		13	16	13	14
UBL4A_HUMAN		18	11	14	14.3333
HNRPF_HUMAN	6	12	11	11	11.3333
NDKB_HUMAN	19	9	10	9	9.33333
PRDX6_HUMAN	11	13	8	11	10.6667
CYTA_HUMAN	10	6	7	11	8
RAB1A_HUMAN	6	27	10	3	13.3333
DPM1_HUMAN		18	14	14	15.3333
CCD47_HUMAN		16	13	16	15
CTND1_HUMAN		16	10	14	13.3333
GHC1_HUMAN		16	16	14	15.3333
HSP76_HUMAN		18	8	16	14
NDUV1_HUMAN		20	16	18	18
NSF_HUMAN		14	13	11	12.6667
PANK4_HUMAN		19	8	10	12.3333
2AAA_HUMAN	5	12	11	19	14
RS12_HUMAN	12	16	11	14	13.6667
IPO9_HUMAN		16	8	14	12.6667
K1C18_HUMAN	4	7	4	13	8
RL10A_HUMAN	14	12	8	12	10.6667
RS19_HUMAN	8	11	9	11	10.3333
PSA3_HUMAN	3	11	20	11	14
DOP2_HUMAN		11	12	7	10
MBOA7_HUMAN		16	15	18	16.3333
NDUAD_HUMAN		13	8	11	10.6667
COF1_HUMAN	11	16	12	12	13.3333
F262_HUMAN	13	9	14	6	9.66667
PCBP1_HUMAN	5	16	14	17	15.6667
RS14_HUMAN	5	15	12	14	13.6667
GSDMA_HUMAN	25	4	10	3	5.66667
K2C6B_HUMAN	13	15	16	9	13.3333
HXK1_HUMAN		15	11	16	14
K1C15_HUMAN	16		2	9	5.5
UBP34_HUMAN		12	9	7	9.33333
KANK2_HUMAN		7	4	6	5.66667
FACR1_HUMAN		18	12	17	15.6667
GALK1_HUMAN		14	11	17	14
THADA_HUMAN		26	13	4	14.3333
F263_HUMAN	17	6	7	9	7.33333
PHB_HUMAN	3	17	13	16	15.3333
ERLN2_HUMAN		16	12	15	14.3333
TIM50_HUMAN		15	11	20	15.3333
IGKC_HUMAN	15	6	7	12	8.33333
TBB4A_HUMAN	2	16	15	20	17
CE170_HUMAN		13	10	6	9.66667
K2C73_HUMAN	10		10		10
TMM33_HUMAN		17	12	12	13.6667
CUL4B_HUMAN		18	10	17	15
PTBP1_HUMAN	18	13	7	10	10
RL27_HUMAN	10	10	12	9	10.3333
TRY1_HUMAN	12		9	7	8
HUTH_HUMAN	24		5	3	4
ABCD1_HUMAN		15	6	14	11.6667
ATLA3_HUMAN		15	16	9	13.3333
INT1_HUMAN		12	17	11	13.3333
PCH2_HUMAN		19	15	17	17
UN45A_HUMAN		16	12	13	13.6667
SEMG1_HUMAN	38		10		10
LMF2_HUMAN		8	12	13	11
PCAT1_HUMAN		11	14	18	14.3333
TRIO_HUMAN		10	14	7	10.3333
DDX1_HUMAN	9	10	6	13	9.66667
RL18_HUMAN	10	7	10	8	8.33333
ABHGA_HUMAN		13	11	16	13.3333
SPTC1_HUMAN		19	13	16	16
DYN2_HUMAN	3	11	4	12	9
RL14_HUMAN	7	9	7	10	8.66667
RL24_HUMAN	8	14	16	11	13.6667
ECHA_HUMAN	3	18	6	15	13
MET13_HUMAN		13	6	15	11.3333
AT2B1_HUMAN		14	11	8	11
ATX10_HUMAN		16	8	18	14
NDC1_HUMAN		12	17	12	13.6667
SKIV2_HUMAN		20	5	20	15
SPTC2_HUMAN		14	15	14	14.3333
UBAC2_HUMAN		10	15	13	12.6667
ZFY26_HUMAN		13	3	6	7.33333
PDIA1_HUMAN	26	4	4	6	4.66667
PP6R1_HUMAN		16	6	18	13.3333
ARAF_HUMAN		10	12	14	12
EXOC5_HUMAN		16	6	13	11.6667
GSDMD_HUMAN		13	12	14	13
RAB32_HUMAN		14	14	6	11.3333
SPB4_HUMAN	49				#DIV/0!
CAP1_HUMAN	17	8	10	8	8.66667
DHX9_HUMAN	6	9	5	12	8.66667
EIF3F_HUMAN	5	13	12	14	13
HNRPC_HUMAN	21	8	4	11	7.66667
BZW1_HUMAN	2	12	11	12	11.6667
GOGA3_HUMAN	2	6	7		6.5
COPG1_HUMAN		12	8	15	11.6667
MX1_HUMAN		15	5	11	10.3333
POF1B_HUMAN	25		5	5	5
SAC1_HUMAN		10	15	16	13.6667
YMEL1_HUMAN		13	11	8	10.6667
DDX3X_HUMAN	13	11	4	5	6.66667
TBB6_HUMAN	2	15	12	14	13.6667
CUL2_HUMAN		13	8	10	10.3333
MP2K2_HUMAN		15	7	18	13.3333
MYOF_HUMAN		9	11	9	9.66667
TPC_HUMAN		16	13	13	14
DCTN1_HUMAN	3	11	8	11	10
GGCT_HUMAN	15	10	13	10	11
RL30_HUMAN	10	12	7	8	9
RO52_HUMAN	4	12	11	10	11
THIO_HUMAN	13	12	9	8	9.66667
NDUS3_HUMAN	2	12	10	16	12.6667
EIF3I_HUMAN		14	15	10	13
LRC14_HUMAN		13	10	11	11.3333
EVPL_HUMAN	33				#DIV/0!
PSMD4_HUMAN	3	11	16	11	12.6667
TRFL_HUMAN	6	2	8	8	6
OST48_HUMAN	2	10	14	11	11.6667
ALDOA_HUMAN	24			8	8
RN5A_HUMAN	11	15		10	12.5
SURF4_HUMAN		12	9	8	9.66667
STK39_HUMAN		11	8	10	9.66667
GCP4_HUMAN		16	4	12	10.6667
PPP6_HUMAN		12	7	14	11
RPB2_HUMAN		14	5	12	10.3333
TTC27_HUMAN		13	9	9	10.3333
PSA2_HUMAN	4	12	10	7	9.66667
PSMD7_HUMAN		11	10	15	12
PSA1_HUMAN		10	13	6	9.66667
KCC2G_HUMAN		11	9	16	12
SGPP1_HUMAN		10	7	5	7.33333
THEM6_HUMAN		13	9	10	10.6667
CAH1_HUMAN	12	9	11	9	9.66667
MOB2_HUMAN	5	10	8	8	8.66667
RL32_HUMAN	5	11	10	3	8
ALG1_HUMAN		17	10	14	13.6667
EXOC7_HUMAN		14	10	12	12
PFKAP_HUMAN		14	9	10	11
PSA6_HUMAN	3	13	17	11	13.6667
PHB2_HUMAN	2	10	5	12	9
GEMI4_HUMAN		12	4	10	8.66667
ANO10_HUMAN		14	11	13	12.6667
ARL1_HUMAN		12	12	11	11.6667
ILK_HUMAN		9	8	8	8.33333
MAGD1_HUMAN		10	5	10	8.33333
NTPCR_HUMAN		12	11	13	12
ODPB_HUMAN		11	14	15	13.3333
S35B2_HUMAN		12	13	9	11.3333
TOM22_HUMAN		15	12	9	12
ZSWM8_HUMAN		10	9	9	9.33333
MPRI_HUMAN		22	14		18
IDE_HUMAN	34			2	2
IDHP_HUMAN		10	10	11	10.3333
PDLI7_HUMAN		8	8	12	9.33333
PI4KA_HUMAN		10	11	8	9.66667
RIN1_HUMAN		13	3	12	9.33333
TTC37_HUMAN		8	16	11	11.6667
UTP20_HUMAN		12	3	6	7
FANCI_HUMAN		10		14	12
KRT34_HUMAN			3	9	6
UGDH_HUMAN		12	11	15	12.6667
ATG9A_HUMAN		7	6	6	6.33333
DNJB6_HUMAN		12	12	10	11.3333
DCAKD_HUMAN		15	12	15	14
RIC8A_HUMAN		9	11	14	11.3333
S35E1_HUMAN		13	11	9	11
EF1D_HUMAN	7	10	6	10	8.66667
PSB2_HUMAN	4	10	13	3	8.66667
COPB2_HUMAN		11	8	10	9.66667
EXOC3_HUMAN		7	7	9	7.66667
RIF1_HUMAN		6	12	9	9
SRPRB_HUMAN		12	10	14	12
TBA4A_HUMAN	5	10	10	12	10.6667
CDSN_HUMAN	9			6	6
MCM5_HUMAN		8	4	12	8
BRAT1_HUMAN		13	6	12	10.3333
CCAR2_HUMAN		12	9	11	10.6667
CDIPT_HUMAN		11	12	12	11.6667
MIC27_HUMAN		18	9	11	12.6667
NCOR2_HUMAN		8	8	6	7.33333
PCNA_HUMAN		11	9	10	10
DDX5_HUMAN	11	8	7	5	6.66667
DHE3_HUMAN	8	10	3	9	7.33333
FXR1_HUMAN	9	7	5	5	5.66667
GARS_HUMAN	2	8	5	6	6.33333
RS17_HUMAN	9	13	4	7	8
MBB1A_HUMAN	3	8		7	7.5
DSC3_HUMAN	15	5	8	6	6.33333
NONO_HUMAN	4	9	7	9	8.33333
K2C3_HUMAN		3	5		4
COG3_HUMAN		11	6	14	10.3333
CP51A_HUMAN		12	8	14	11.3333
MCM3_HUMAN		7	7	9	7.66667
MTCL1_HUMAN		6	8	2	5.33333
RDH11_HUMAN		8	12	14	11.3333
SOAT1_HUMAN		10	5	9	8
ERD22_HUMAN		5		5	5
MYH2_HUMAN	26		2		2
RS13_HUMAN	6	7	8	6	7
RTRAF_HUMAN	8	8	8	12	9.33333
PSB4_HUMAN	2	9	13	12	11.3333
LARP1_HUMAN	9	6		4	5
S10A7_HUMAN	20			9	9
RAB18_HUMAN		12	12	8	10.6667
SPCS2_HUMAN		11	5	9	8.33333
KRT84_HUMAN	2			22	22
ACSL1_HUMAN		12	5	8	8.33333
ELOV1_HUMAN		15	8	15	12.6667
IFIT2_HUMAN		13	9	14	12
MCU_HUMAN		11	7	10	9.33333
MYO1B_HUMAN		10	7	8	8.33333
T126A_HUMAN		10	5	8	7.66667
TM165_HUMAN		12	15	10	12.3333
XPO4_HUMAN		6	7	8	7
ACTN1_HUMAN	6	11	4	6	7
RS26_HUMAN	5	6	6	6	6
SQSTM_HUMAN	2	8	10	7	8.33333
RFC3_HUMAN		10	7	8	8.33333
RL5_HUMAN	6	11		11	11
4F2_HUMAN		10	5	15	10
ACSL4_HUMAN		10	5	7	7.33333
AL1B1_HUMAN		11	9	11	10.3333
EXOC1_HUMAN		9	4	9	7.33333
EXOC2_HUMAN		11	5	10	8.66667
HPBP1_HUMAN		11	7	16	11.3333
JIP4_HUMAN		10	16	5	10.3333
RFC5_HUMAN		12	8	12	10.6667
RHEB_HUMAN		8	8	7	7.66667
UBE4A_HUMAN		9	5	8	7.33333
UMPS_HUMAN		11	9	13	11
ESYT2_HUMAN		16	2	11	9.66667
GSTP1_HUMAN	17	6	3	8	5.66667
PSA4_HUMAN	4	12	10	7	9.66667
RSSA_HUMAN	15	6	5	4	5
RT05_HUMAN	3	8	8	9	8.33333
PSB6_HUMAN	3	6	11	8	8.33333
PSB3_HUMAN	5	9	9	4	7.33333
ECM1_HUMAN	11	8	11	13	10.6667
PSB1_HUMAN		12	12	8	10.6667
COG4_HUMAN		8	11	9	9.33333
DHC24_HUMAN		6	10	8	8
FKBP8_HUMAN		10	10	10	10
IF2B2_HUMAN		12	8	12	10.6667
MIC19_HUMAN		9	7	9	8.33333
OAS3_HUMAN		7	9	7	7.66667
RPAP1_HUMAN		9	4	9	7.33333
TMTC3_HUMAN		6	2	8	5.33333
ARF1_HUMAN (+1)	4	11	6	7	8
ECHB_HUMAN	5	9	3	7	6.33333
PSDE_HUMAN		7	14	5	8.66667
EIF3G_HUMAN		9	7	10	8.66667
VDAC3_HUMAN		14	6	8	9.33333
QCR1_HUMAN		7	6	7	6.66667
IF4G2_HUMAN		9	9	7	8.33333
SYVC_HUMAN		10	4	8	7.33333
AAR2_HUMAN		11	10	10	10.3333
PDP1_HUMAN		9	6	9	8
1433T_HUMAN	6	11	6	6	7.66667
SSBP_HUMAN	3	8	3	4	5
H2A2A_HUMAN (+1)	6		7		7
KRT85_HUMAN			8	14	11
ARF5_HUMAN		17	7	4	9.33333
VPS50_HUMAN		10	4	10	8
KAP0_HUMAN		7	7	6	6.66667
MTCH1_HUMAN		13	6	8	9
SPAT5_HUMAN		10	5	9	8
RL21_HUMAN	4	7	4	5	5.33333
RS10_HUMAN	3	8	6	4	6
SAHH_HUMAN	6	7	7	9	7.66667
ZCCHV_HUMAN	4	8	5	9	7.33333
ARP2_HUMAN	2	9	5	9	7.66667
IF4A3_HUMAN	11	5	2	11	6
KTN1_HUMAN	6	4	10	3	5.66667
SND1_HUMAN	2	10	4	5	6.33333
PSMD8_HUMAN	2	9	7	4	6.66667
CBPA4_HUMAN	8	8	2		5
HNRL2_HUMAN	7	7	5		6
ANKH1_HUMAN		10	6	8	8
LBR_HUMAN		10	6	8	8
PPM1F_HUMAN		7	8	5	6.66667
TIM29_HUMAN		9	6	9	8
U5S1_HUMAN		9	2	10	7
SKT_HUMAN		2	7	2	3.66667
ES8L1_HUMAN	3				#DIV/0!
CBR1_HUMAN	9	9	7	5	7
EIF3E_HUMAN		10	7	11	9.33333
TMCO1_HUMAN		10	8	8	8.66667
ACATN_HUMAN		11	7	7	8.33333
CN37_HUMAN		13	6	9	9.33333
DRS7B_HUMAN		9	8	6	7.66667
ERLN1_HUMAN		7	6	9	7.33333
FRYL_HUMAN		5	5	6	5.33333
RER1_HUMAN		9	6	7	7.33333
TENS3_HUMAN		5	13	6	8
COG2_HUMAN		13		8	10.5
DHRS4_HUMAN	7	6	5	6	5.66667
IF2A_HUMAN	3	9	7	5	7
RL27A_HUMAN	5	6	6	3	5
RLA2_HUMAN	14	4	6	8	6
LMNB1_HUMAN	2	5	12	7	8
DAPLE_HUMAN	12		2	2	2
NIPS2_HUMAN		8	6	5	6.33333
AAAT_HUMAN		13	7	12	10.6667
ATP5L_HUMAN		8	8	6	7.33333
FAKD4_HUMAN		3	11	8	7.33333
GFPT1_HUMAN		12	7	8	9
KPB1_HUMAN		7	4	3	4.66667
NDUA6_HUMAN		11	12	7	10
OXA1L_HUMAN		9	8	11	9.33333
PX11B_HUMAN		10	8	9	9
SYRM_HUMAN		11	8	9	9.33333
IQGA3_HUMAN			10	4	7
INVO_HUMAN	34				#DIV/0!
CAP2_HUMAN	7	5	6	7	6
RAB3D_HUMAN		11	6	3	6.66667
RL38_HUMAN	2	9	10	6	8.33333
AL3A2_HUMAN		12	5	9	8.66667
ATPK_HUMAN		8	7	5	6.66667
CLPT1_HUMAN		6	7	7	6.66667
UFL1_HUMAN		6	5	6	5.66667
CRTAP_HUMAN		10	8	12	10
OCAD2_HUMAN		9	6	12	9
RHOF_HUMAN		12	10	12	11.3333
SPTA1_HUMAN	13				#DIV/0!
1433E_HUMAN	9	8	6	4	6
PSA5_HUMAN	3	8	9	5	7.33333
RL36_HUMAN	6	9	7	6	7.33333
HEM6_HUMAN	9	9	2	6	5.66667
RS15_HUMAN	4	3	3		3
RAB1B_HUMAN	2	23	6	2	10.3333
RM20_HUMAN	2	7	4	3	4.66667
NCPR_HUMAN		7	5	10	7.33333
TBB2B_HUMAN		7	5	11	7.66667
ASPH_HUMAN		5	3	7	5
VPS51_HUMAN		9	3	6	6
ADT1_HUMAN		10	11	7	9.33333
AKA12_HUMAN		8	8	7	7.66667
RMD3_HUMAN		6	5	7	6
VCIP1_HUMAN		9	4	8	7
OASL_HUMAN	2	9	4	8	7
FUT8_HUMAN	5	8	7		7.5
BYST_HUMAN	5	8		8	8
TAB1_HUMAN	12		6	5	5.5
GOGA2_HUMAN		8	6	5	6.33333
COG6_HUMAN		9	5	8	7.33333
ATPO_HUMAN		8	10	8	8.66667
MFTC_HUMAN		9	8	11	9.33333
RAB34_HUMAN		6	7	8	7
SFXN4_HUMAN		10	7	9	8.66667
TAP1_HUMAN		12	9	5	8.66667
DJC10_HUMAN	2	6	3	5	4.66667
COX2_HUMAN		8	8	6	7.33333
PGAM5_HUMAN		2	6	5	4.33333
DYL1_HUMAN		9	7		8
AIMP1_HUMAN		8	4	6	6
COPG2_HUMAN		12	5	10	9
DHRS7_HUMAN		8	7	8	7.66667
MYO1C_HUMAN		11	3	7	7
QRIC1_HUMAN		9	3	8	6.66667
SH3B4_HUMAN		7	7	10	8
TTI1_HUMAN		7	3	10	6.66667
GNPAT_HUMAN		10	2	9	7
RHG29_HUMAN		7		4	5.5
MAP4_HUMAN	6	3	11	4	6
RS23_HUMAN	7	8	5	6	6.33333
AHSA1_HUMAN	2	8	7	5	6.66667
LEG3_HUMAN	8		4	5	4.5
NAT10_HUMAN	3	6		6	6
FA83H_HUMAN	2	6		4	5
TMM70_HUMAN		12	7	8	9
GCP2_HUMAN		6	3	7	5.33333
HGH1_HUMAN		7	6	8	7
KS6A4_HUMAN		7	7	7	7
TOM70_HUMAN		8	4	4	5.33333
WDFY3_HUMAN		9	3	8	6.66667
SYTM_HUMAN		7	3	11	7
1433G_HUMAN	4	7	4	6	5.66667
ACTZ_HUMAN	2	5	4	7	5.33333
ABC3C_HUMAN	3	6	7	7	6.66667
AP3M1_HUMAN		6	4	11	7
DNJA3_HUMAN		9	6	10	8.33333
HERC2_HUMAN		3	5	5	4.33333
ICMT_HUMAN		5	8	7	6.66667
IFI44_HUMAN		7	6	6	6.33333
IPO8_HUMAN		11	4	5	6.66667
L2HDH_HUMAN		7	5	7	6.33333
MCATL_HUMAN		8	9	9	8.66667
MLH1_HUMAN		10	5	6	7
ODC_HUMAN		6	5	4	5
PELO_HUMAN		6	4	6	5.33333
SCO2_HUMAN		8	6	9	7.66667
TBL2_HUMAN		6	6	10	7.33333
CDS2_HUMAN		8	4	6	6
DPP2_HUMAN	5	4	4	7	5
VAT1_HUMAN	3	5	6	7	6
PRP19_HUMAN	2	4	4	3	3.66667
RAC2_HUMAN	2	10	6	4	6.66667
DEF3_HUMAN	8	5	9	7	7
ROA2_HUMAN	15	2	3		2.5
ARL8B_HUMAN		9	3	3	5
STML2_HUMAN		7	8	9	8
PYRG1_HUMAN		6	2	5	4.33333
ERC6L_HUMAN		7	8	6	7
MAIP1_HUMAN		10	6	7	7.66667
NDUS7_HUMAN		4	2	5	3.66667
RHOG_HUMAN		15	6	3	8
HAX1_HUMAN		6	2	12	6.66667
RL35A_HUMAN		3		3	3
GDIB_HUMAN	11	3	2	3	2.66667
GANAB_HUMAN		4		5	4.5
RB11B_HUMAN	8	14	2		8
DECR_HUMAN		8	5	8	7
PPIA_HUMAN	15	3	2		2.5
FACE1_HUMAN		7	5	8	6.66667
CND1_HUMAN		5	6	7	6
ERGI1_HUMAN		7	4	5	5.33333
HELZ2_HUMAN		5	4	2	3.66667
ILVBL_HUMAN		6	5	7	6
LPCT4_HUMAN		6	6	5	5.66667
MIRO1_HUMAN		6	5	4	5
RNBP6_HUMAN		7	3	5	5
TBG2_HUMAN		11	2	7	6.66667
GPDM_HUMAN		7	4	2	4.33333
COG8_HUMAN		5	2	7	4.66667
K1C23_HUMAN	16			3	3
SEMG2_HUMAN	22				#DIV/0!
RL34_HUMAN	5	4	4	5	4.33333
UBA1_HUMAN	9	5		4	4.5
LORI_HUMAN			5		5
S10AE_HUMAN	4		6	4	5
ACOX1_HUMAN	5	5		3	4
SSRA_HUMAN		8	6	7	7
PDLI5_HUMAN		7		7	7
AT5F1_HUMAN		8	8	6	7.33333
TRRAP_HUMAN		5	5	3	4.33333
COQ8A_HUMAN		10	5	11	8.66667
F210A_HUMAN		7	4	5	5.33333
PDS5A_HUMAN		5	3	5	4.33333
RM16_HUMAN		4	4	4	4
SGPL1_HUMAN		6	2	7	5
SPTCS_HUMAN		5	5	4	4.66667
TB182_HUMAN		4	4	6	4.66667
TOM40_HUMAN		7	5	4	5.33333
UCRI_HUMAN		9	4	6	6.33333
VPS4A_HUMAN		6		5	5.5
XPO6_HUMAN		9	2	6	5.66667
ELOV5_HUMAN		7	6	6	6.33333
WASC5_HUMAN		9		9	9
MIC13_HUMAN				2	2
SIGIR_HUMAN			17		17
ILF2_HUMAN	6	2	5	5	4
XRCC5_HUMAN	5	4	3	5	4
PABP4_HUMAN	9	4		2	3
XRN2_HUMAN	8	4		3	3.5
K1C27_HUMAN	5	3	6		4.5
XP32_HUMAN			8	5	6.5
ARMC6_HUMAN		7	5	5	5.66667
COQ5_HUMAN		10	6	6	7.33333
IDH3B_HUMAN		6	5	10	7
MCAT_HUMAN		7	6	7	6.66667
SC11A_HUMAN		7	5	6	6
SEPT9_HUMAN		8	3	3	4.66667
YIPF5_HUMAN		9	6	7	7.33333
VPS18_HUMAN		8		5	6.5
KT33B_HUMAN			6	12	9
SYMPK_HUMAN		4		4	4
LAP2B_HUMAN	4	5	2	2	3
SF3B3_HUMAN	2	5		4	4.5
ICLN_HUMAN	3	5	9		7
FBRL_HUMAN		3	2	4	3
PNPH_HUMAN	8			4	4
RT15_HUMAN		9	5	4	6
ERCC2_HUMAN		4	2	4	3.33333
ARMX3_HUMAN		8	5	7	6.66667
GEMI2_HUMAN		3	4	6	4.33333
NDUB4_HUMAN		5	10	5	6.66667
PSMD5_HUMAN		8	4	9	7
PUM1_HUMAN		5	2	5	4
RUFY2_HUMAN		4	6	5	5
STAT2_HUMAN		4	5	3	4
ZNT9_HUMAN		9	4	7	6.66667
P5CR3_HUMAN		7	2	11	6.66667
SYAC_HUMAN			4	4	4
RICTR_HUMAN		7	3		5
MADD_HUMAN		6	5		5.5
TRI25_HUMAN		3	3	4	3.33333
CALR_HUMAN	7			4	4
AHNK2_HUMAN		4	5	4	4.33333
AIMP2_HUMAN		4	5	7	5.33333
MCA3_HUMAN		7	6	6	6.33333
MACF1_HUMAN		3		4	3.5
TADBP_HUMAN		5	4	6	5
COG7_HUMAN		4	3	4	3.66667
COT2_HUMAN		4	3	5	4
DDX20_HUMAN		7	2	6	5
EXOC6_HUMAN		8	5	3	5.33333
FAKD2_HUMAN		6	10	6	7.33333
ITA3_HUMAN		5	4	4	4.33333
KS6A3_HUMAN		7	6	5	6
LG3BP_HUMAN		6	3	6	5
NDUS8_HUMAN		6	5	5	5.33333
NDUV2_HUMAN		7	5	7	6.33333
PTPM1_HUMAN		7	5	6	6
TGFI1_HUMAN		7	5	6	6
UBE3B_HUMAN		3	2	4	3
VAPA_HUMAN		6	6	8	6.66667
TIM44_HUMAN		6	2	11	6.33333
COPE_HUMAN		7		7	7
LEG1_HUMAN		6	6		6
EZRI_HUMAN	14				#DIV/0!
SMD2_HUMAN	2	6	4	4	4.66667
RAB14_HUMAN	3	10		2	6
SPR1B_HUMAN	3	3	2	3	2.66667
CO1A1_HUMAN				6	6
TR150_HUMAN	5	4	5		4.5
RS20_HUMAN	5	4	5		4.5
TBA1B_HUMAN		8	6	7	7
PLCA_HUMAN		2	3	2	2.33333
STT3B_HUMAN		5		5	5
ABHEB_HUMAN		8	3	6	5.66667
OXSR1_HUMAN		3	4	8	5
BDH_HUMAN		4	3	5	4
ERGI2_HUMAN		3	5	8	5.33333
NDUAC_HUMAN		7	6	7	6.66667
NGEF_HUMAN		7	2	6	5
TIM23_HUMAN		8	7	7	7.33333
VPS52_HUMAN		6	5	8	6.33333
ACOT8_HUMAN		3	4	5	4
HM13_HUMAN		4	6	4	4.66667
GNAS1_HUMAN		5	2	6	4.33333
ACOD_HUMAN		6	4	2	4
CD11B_HUMAN		2	3	2	2.33333
TNPO2_HUMAN		6	4	4	4.66667
GTR1_HUMAN		4	6	7	5.66667
ZWILC_HUMAN		8		8	8
LX12B_HUMAN	9		7		7
A2ML1_HUMAN	11				#DIV/0!
BLVRB_HUMAN	7	5	4	4	4.33333
ERH_HUMAN	6	4	4	3	3.66667
RS25_HUMAN	4	4	4	4	4
UBP15_HUMAN	7	2	5	3	3.33333
MCES_HUMAN	3	3	3	3	3
RL35_HUMAN	6	5	5	3	4.33333
CAN1_HUMAN	4	2	3	4	3
DC1I2_HUMAN	2	7	4	3	4.66667
GBB2_HUMAN				2	2
PYC_HUMAN		3		5	4
AAAS_HUMAN		5	4	6	5
COG5_HUMAN		3	8	6	5.66667
CQ062_HUMAN		3	3	4	3.33333
HEAT6_HUMAN		11	3	6	6.66667
NDUA5_HUMAN		5	9	6	6.66667
NUP85_HUMAN		2	2	3	2.33333
PSMD9_HUMAN		5	5	6	5.33333
TMM43_HUMAN		5	6	7	6
LMAN1_HUMAN		5	3	4	4
C2CD2_HUMAN		7	2	6	5
PM34_HUMAN		7	2	7	5.33333
PP4R1_HUMAN		7	2	7	5.33333
SUCB1_HUMAN		6	2	7	5
PIGT_HUMAN		4		3	3.5
SAR1A_HUMAN		10	2		6
GLGB_HUMAN			2	9	5.5
PDIA3_HUMAN	12			2	2
PGK1_HUMAN	16				#DIV/0!
SPB5_HUMAN	19				#DIV/0!
ANFY1_HUMAN	3	2	3	3	2.66667
PP1A_HUMAN	2	8	3	4	5
TGM2_HUMAN	3			2	2
COX6C_HUMAN			3		3
PCBP2_HUMAN		4	4	7	5
ZG16B_HUMAN			6		6
LSM12_HUMAN		4	2		3
DHX36_HUMAN	6	6			6
CLPX_HUMAN		7	3	3	4.33333
DTX3L_HUMAN		4	3	4	3.66667
MFN2_HUMAN		5	4	3	4
MGAT2_HUMAN		3	3	6	4
PDXD1_HUMAN		4	4	4	4
SPA5L_HUMAN		8	3	6	5.66667
STRAP_HUMAN		5	3	5	4.33333
PAPS2_HUMAN		8	2	4	4.66667
S12A2_HUMAN		6	2	6	4.66667
OGT1_HUMAN		4	2	5	3.66667
K1468_HUMAN		4	2	6	4
CE192_HUMAN		5		5	5
SPNS1_HUMAN		5		6	5.5
AP2M1_HUMAN		3		5	4
TYPH_HUMAN	12				#DIV/0!
PGDH_HUMAN	2	5	5	4	4.66667
RS7_HUMAN	9	3	3	3	3
TMEDA_HUMAN	2	9		3	6
ZYX_HUMAN		5		5	5
DNJB1_HUMAN	2	3		5	4
RAB10_HUMAN		6	2		4
S10AG_HUMAN	4		6		6
PDCD6_HUMAN		5	5	5	5
ELAV1_HUMAN	2	5		2	3.5
RT27_HUMAN	7	5		5	5
NGLY1_HUMAN		3		3	3
NT5D2_HUMAN		6	7	3	5.33333
ABD12_HUMAN		3	3	5	3.66667
ETFB_HUMAN		5	4	4	4.33333
FAKD1_HUMAN		5	5	6	5.33333
HLAE_HUMAN		6	5	9	6.66667
RAGP1_HUMAN		9	3	2	4.66667
RINT1_HUMAN		4	2	8	4.66667
DHB11_HUMAN		8	3	5	5.33333
RTTN_HUMAN		6	4	2	4
PCID2_HUMAN		6	2	6	4.66667
HYAS3_HUMAN		6		5	5.5
EXOC8_HUMAN		4	6	3	4.33333
GMPPA_HUMAN		7	2	7	5.33333
RAB13_HUMAN		7	3	3	4.33333
DCAF1_HUMAN			7	2	4.5
STK4_HUMAN		2		3	2.5
IMA5_HUMAN	3	4	3	3	3.33333
RT29_HUMAN	4	5	2	4	3.66667
PUR2_HUMAN		5	2	4	3.66667
VATC1_HUMAN		4	3	6	4.33333
ALG2_HUMAN		6	3	4	4.33333
ATP9A_HUMAN		5	5	5	5
IRAK1_HUMAN		7	5	8	6.66667
RUFY1_HUMAN		3	3	3	3
TIM21_HUMAN		5	5	4	4.66667
NDUA2_HUMAN		5	6	4	5
RETST_HUMAN		3	2	5	3.33333
CAND2_HUMAN		6	2	5	4.33333
TM9S2_HUMAN		4	2	5	3.66667
CNDG2_HUMAN		5	2	5	4
RSU1_HUMAN		3	3	2	2.66667
RCN2_HUMAN		4	3	8	5
TRAM1_HUMAN		3		3	3
PLOD1_HUMAN		6		3	4.5
PARL_HUMAN		4		2	3
DEN4C_HUMAN		2		2	2
A1AT_HUMAN	5				#DIV/0!
IPYR_HUMAN	2	6	4	4	4.66667
JAK1_HUMAN	2	5	3	4	4
RT07_HUMAN		6	3	3	4
SC24C_HUMAN		4	3	2	3
PLST_HUMAN	9			2	2
MATR3_HUMAN	4	3		3	3
QCR8_HUMAN		3	4	3	3.33333
AT2B4_HUMAN		2		3	2.5
CAPZB_HUMAN	5		4	2	3
ADRM1_HUMAN		4	3	4	3.66667
FACR2_HUMAN		5	2	4	3.66667
GLSK_HUMAN		6	4	6	5.33333
KPBB_HUMAN		4	4	3	3.66667
MMP14_HUMAN		3	3	5	3.66667
NUBP2_HUMAN		7	3	6	5.33333
STEA3_HUMAN		6	4	5	5
T126B_HUMAN		5	5	4	4.66667
TM41B_HUMAN		8	4	3	5
CTU2_HUMAN		3	3	5	3.66667
MCM4_HUMAN		2	2	5	3
LCLT1_HUMAN		4	3	2	3
KPRA_HUMAN		6	4	3	4.33333
SNP47_HUMAN		4	2	2	2.66667
MET7B_HUMAN				3	3
GL8D1_HUMAN		6	2	4	4
CISD1_HUMAN		5	6	3	4.66667
DHX30_HUMAN	5	3		2	2.5
ADCK5_HUMAN		4	2	5	3.66667
DD19A_HUMAN		2		4	3
EPHA2_HUMAN		4		3	3.5
HELZ_HUMAN			2	5	3.5
ARAP1_HUMAN			3	2	2.5
TSPO_HUMAN		3	5	5	4.33333
S2540_HUMAN		6	2	5	4.33333
MED23_HUMAN		5	2	6	4.33333
SYEM_HUMAN			3		3
APOA1_HUMAN	8	7			7
APT_HUMAN	3	5	5	4	4.66667
K2C71_HUMAN	4		3	3	3
NDKA_HUMAN	7	5	3		4
SYTC_HUMAN		3	3	3	3
METK2_HUMAN		3	3	6	4
RBBP4_HUMAN		4	2	4	3.33333
HCD2_HUMAN		4	3	3	3.33333
XRCC6_HUMAN	4	4		3	3.5
ZN185_HUMAN			3	3	3
FA98B_HUMAN	3	2		6	4
CTNB1_HUMAN		3		3	3
RIOK1_HUMAN	5	2	4		3
LA_HUMAN	4	4		4	4
HDAC1_HUMAN			3	4	3.5
LIPB1_HUMAN		4		2	3
FLOT1_HUMAN		3	3	6	4
GPI8_HUMAN		6	3	4	4.33333
ORNT1_HUMAN		2	3	5	3.33333
P4HA1_HUMAN		2	4	4	3.33333
PFKAM_HUMAN		5	4	4	4.33333
S2538_HUMAN		5	6	4	5
TSP1_HUMAN		5	4	7	5.33333
MKRN2_HUMAN		3	5	5	4.33333
ANR28_HUMAN		7	2	6	5
VPS53_HUMAN		2	4	4	3.33333
RM13_HUMAN		5	2	4	3.66667
ALG3_HUMAN		6	6	5	5.66667
SDF2L_HUMAN		3	2	4	3
TYSY_HUMAN		4	2	5	3.66667
TBL1R_HUMAN		2	2	4	2.66667
ATG2B_HUMAN			2	2	2
UB2G2_HUMAN		5		6	5.5
TNG6_HUMAN			2	4	3
ROA1_HUMAN	7				#DIV/0!
SLFN5_HUMAN		4		4	4
VPS8_HUMAN		2	3		2.5
IPO11_HUMAN		5		3	4
CAB45_HUMAN		3		5	4
RRAS_HUMAN		11		2	6.5
TMX3_HUMAN			2	2	2
NUCL_HUMAN	6				#DIV/0!
NP1L1_HUMAN	3	6	2	3	3.66667
KAPCA_HUMAN	2	2	4	3	3
PSB7_HUMAN	2	3	4	3	3.33333
1433B_HUMAN	5	3	2	4	3
SRSF1_HUMAN	5	2		2	2
RSMN_HUMAN		5	3	3	3.66667
RT22_HUMAN	4	4			4
ARF6_HUMAN		10	3	2	5
M3K7_HUMAN	2	3	3		3
FAD1_HUMAN	2	3		4	3.5
VATA_HUMAN	6			2	2
IGHG2_HUMAN	6		2		2
DC1L1_HUMAN		2	6	4	4
NCOR1_HUMAN		5			5
RT02_HUMAN		4	4	3	3.66667
BACH_HUMAN			4	5	4.5
OAT_HUMAN				4	4
KRT36_HUMAN	2			4	4
AFAP1_HUMAN		3	2	3	2.66667
AT131_HUMAN		4	4	4	4
NIPA1_HUMAN		5	7	4	5.33333
NUBPL_HUMAN		4	3	3	3.33333
ORC5_HUMAN		4	3	6	4.33333
SC22B_HUMAN		5	3	3	3.66667
TM9S3_HUMAN		4	2	4	3.33333
AGM1_HUMAN		4	3	2	3
MTX1_HUMAN		3	2	3	2.66667
TCAF1_HUMAN		2	2	4	2.66667
ECD_HUMAN		5		4	4.5
SLIRP_HUMAN		5	6	2	4.33333
UBR3_HUMAN		4	2	2	2.66667
TI17B_HUMAN			2		2
FACE2_HUMAN		6	2		4
AKP8L_HUMAN		3		6	4.5
GATB_HUMAN			2	3	2.5
NEDD8_HUMAN		3		2	2.5
S2551_HUMAN		3		5	4
TES_HUMAN		2		6	4
RB22A_HUMAN		10	2		6
APRV1_HUMAN	5				#DIV/0!
TF3C3_HUMAN		3		3	3
KBP_HUMAN		2		9	5.5
GELS_HUMAN	11				#DIV/0!
RHOA_HUMAN		13			13
RL22_HUMAN	4	2	3	4	3
RL29_HUMAN	2	3	2	2	2.33333
PTCD3_HUMAN	3	5	2	2	3
CAZA1_HUMAN	3	3	2	2	2.33333
SRP68_HUMAN	2	3		2	2.5
NOC4L_HUMAN		2		5	3.5
RTN4_HUMAN		2	2	3	2.33333
PP2AA_HUMAN		4		3	3.5
LAMP1_HUMAN	4		4		4
RAB21_HUMAN		9			9
G6PD_HUMAN		3	2	3	2.66667
KI13B_HUMAN		3			3
ARP3_HUMAN	2	3	2		2.5
IF6_HUMAN	5	2			2
IMDH2_HUMAN	3	2		2	2
SYDM_HUMAN		4	2	4	3.33333
CBWD1_HUMAN (+1)		4	5	3	4
CNOT9_HUMAN		5	3	5	4.33333
DJB12_HUMAN		5	3	6	4.66667
KCC2D_HUMAN		3	3	7	4.33333
NAGK_HUMAN	5	3		3	3
TYK2_HUMAN		4	3	4	3.66667
CDK5_HUMAN		4	3	3	3.33333
SDHB_HUMAN		2	3	4	3
TBCD8_HUMAN		3	3	2	2.66667
CNDD3_HUMAN		4	3	2	3
MBOA5_HUMAN		4	2	2	2.66667
TBC15_HUMAN		4	2	2	2.66667
GPN3_HUMAN		5	3	5	4.33333
ITB1_HUMAN		4	3	4	3.66667
RHBD2_HUMAN		5	4	4	4.33333
ELOC_HUMAN		5	5		5
S35F2_HUMAN		5	2	4	3.66667
PIGU_HUMAN			4	4	4
SHRPN_HUMAN		4		4	4
IFIT5_HUMAN		4		3	3.5
HLTF_HUMAN		2			2
SPB8_HUMAN	4	4			4
KNL1_HUMAN		2			2
RAB30_HUMAN		2	3		2.5
PKP3_HUMAN	12				#DIV/0!
EF1B_HUMAN	3	3	2	3	2.66667
ARK72_HUMAN	3	3	4	2	3
SMD1_HUMAN	3	4	4	2	3.33333
SRP14_HUMAN	2	4	2	2	2.66667
RL36L_HUMAN		2	3	2	2.33333
B3AT_HUMAN	4	3	3		3
RINI_HUMAN	4	2		4	3
ECSIT_HUMAN		4	2	2	2.66667
PYGL_HUMAN		4		4	4
ISOC1_HUMAN		3	4	3	3.33333
YBOX3_HUMAN	8				#DIV/0!
UBF1_HUMAN	4	2			2
RBM14_HUMAN		2	5	2	3
UBP10_HUMAN		5	2	2	3
ANM1_HUMAN		6	2	3	3.66667
ATD3B_HUMAN		4	3	5	4
MTX2_HUMAN		6	3	4	4.33333
PARP1_HUMAN		3	4	4	3.66667
PEX16_HUMAN		5	3	4	4
TRAD1_HUMAN		3	5	3	3.66667
CND2_HUMAN		3	4	3	3.33333
UCKL1_HUMAN		3	4	2	3
DC1L2_HUMAN		5	2	4	3.66667
DHB2_HUMAN		2	3	3	2.66667
HAUS6_HUMAN		4	3	2	3
HXK2_HUMAN		5	3	3	3.66667
RFOX2_HUMAN		3	2	3	2.66667
RT09_HUMAN	3	3		2	2.5
ZN281_HUMAN		5	2	6	4.33333
CPNE1_HUMAN		3	4	4	3.66667
GPAA1_HUMAN			3	3	3
NU214_HUMAN			2	2	2
SCFD2_HUMAN		7		4	5.5
TPP1_HUMAN		3		5	4
ERGI3_HUMAN		3		4	3.5
PMS2_HUMAN		2		2	2
VAC14_HUMAN		4		3	3.5
AKP13_HUMAN		2	2		2
IQEC1_HUMAN			4	2	3
F105A_HUMAN				3	3
SCMC2_HUMAN			3	6	4.5
RL9_HUMAN	5	2			2
MYO10_HUMAN			4		4
SRSF6_HUMAN	3	2			2
SE1L1_HUMAN		6		4	5
ACOC_HUMAN		2			2
RAB5A_HUMAN	4	8			8
TRI29_HUMAN	11				#DIV/0!
ARPC4_HUMAN	4	3	4	3	3.33333
U2AF1_HUMAN (+1)	2	6	4	3	4.33333
PUR6_HUMAN	2	2	2	2	2
G3BP1_HUMAN	3	4	2	2	2.66667
RT34_HUMAN	2	3	2	2	2.33333
FETUA_HUMAN	3	3		3	3
RL37A_HUMAN		2	2		2
DEST_HUMAN		2		2	2
CDC42_HUMAN	2	3			3
ERAP1_HUMAN		3		2	2.5
IF2B_HUMAN		3		2	2.5
SDHA_HUMAN		4	3	3	3.33333
MVP_HUMAN		5		5	5
TAM41_HUMAN		4	4	5	4.33333
COX15_HUMAN		2	3	4	3
TMED1_HUMAN		2	4	4	3.33333
SPEE_HUMAN		4	3	4	3.66667
LAT1_HUMAN		4	3	3	3.33333
ACDSB_HUMAN		2	3	5	3.33333
PLCB_HUMAN		4	2	5	3.66667
AP3S1_HUMAN		4	2	2	2.66667
LPXN_HUMAN		3	2	5	3.33333
INT5_HUMAN		3	2	2	2.33333
MSH2_HUMAN		4	2	2	2.66667
USMG5_HUMAN		4	4	3	3.66667
TPPC5_HUMAN		6	3	2	3.66667
PRAME_HUMAN		4	2		3
CLP1L_HUMAN		4	4	4	4
IFIT3_HUMAN			5	2	3.5
NDUBA_HUMAN		5		3	4
WDCP_HUMAN		4	4		4
PLCE_HUMAN		6		3	4.5
UBQL2_HUMAN		6		2	4
CHTOP_HUMAN	3		4		4
SRP72_HUMAN	3		3		3
UBP32_HUMAN		4	2		3
PSB8_HUMAN				2	2
NDUB5_HUMAN		3		3	3
DJC13_HUMAN			4	4	4
CAV1_HUMAN				2	2
SPR2E_HUMAN			7		7
EIF3A_HUMAN	3				#DIV/0!
HIG1A_HUMAN		3	4		3.5
DGKA_HUMAN		5		2	3.5
PAI1_HUMAN		5		2	3.5
NU107_HUMAN		4		4	4
THOC2_HUMAN		2	3		2.5
KIF4A_HUMAN		5		3	4
CALU_HUMAN				5	5
DYHC2_HUMAN		3		2	2.5
RFC2_HUMAN		5	3		4
CALL3_HUMAN	10				#DIV/0!
SMTN_HUMAN			4		4
CRYAB_HUMAN	7				#DIV/0!
IL37_HUMAN			8		8
GLNA_HUMAN	10				#DIV/0!
HNRPD_HUMAN	5	2		2	2
GT251_HUMAN		2	4	2	2.66667
GGH_HUMAN	4				#DIV/0!
RFA3_HUMAN	2	4	3		3.5
IDHC_HUMAN		3			3
RM47_HUMAN	2	2	6		4
F120A_HUMAN	2	3			3
DDX17_HUMAN	2		2		2
PDC6I_HUMAN	6		2		2
UTRO_HUMAN				2	2
PP2BB_HUMAN		2	3	3	2.66667
HSP72_HUMAN		2	2	4	2.66667
DGAT1_HUMAN		4	3	5	4
YIF1A_HUMAN		3	2	2	2.33333
VATH_HUMAN		4	2	3	3
CLCN7_HUMAN		5	3	4	4
AIFM2_HUMAN		2	3		2.5
NDUC2_HUMAN		3	3	2	2.66667
ERG24_HUMAN			3	2	2.5
AL7A1_HUMAN		2		4	3
TTI2_HUMAN		3		4	3.5
LRBA_HUMAN		2		3	2.5
VMP1_HUMAN		3			3
CND3_HUMAN		2			2
PT100_HUMAN		4			4
NOP53_HUMAN	5		3		3
RFC4_HUMAN		5	3		4
PEX6_HUMAN			2		2
COMT_HUMAN		3		2	2.5
UBP54_HUMAN		4	3		3.5
RRAS2_HUMAN		8			8
NPM_HUMAN	6			2	2
OSGEP_HUMAN		3		3	3
E2AK4_HUMAN		2			2
CD97_HUMAN		4		3	3.5
DDX41_HUMAN			3	2	2.5
TBC9B_HUMAN		4		4	4
MP2K7_HUMAN		3		2	2.5
NSUN2_HUMAN		3		5	4
NU160_HUMAN		4		3	3.5
MRCKA_HUMAN		6	2		4
NU153_HUMAN			6		6
QPCTL_HUMAN	2	3	3	2	2.66667
RM09_HUMAN	2	2			2
RT16_HUMAN		3			3
TNR6B_HUMAN	2		5	2	3.5
HPRT_HUMAN	2	4	3		3.5
RL31_HUMAN	3	3		2	2.5
IF5A1_HUMAN	7				#DIV/0!
HSP74_HUMAN	3	4		2	3
BOLA2_HUMAN		2	3		2.5
SMD3_HUMAN	3	3			3
RT30_HUMAN		2	2		2
RRP12_HUMAN	2				#DIV/0!
RM22_HUMAN		3		2	2.5
MYCB2_HUMAN		5	2		3.5
P5CS_HUMAN				2	2
MTX3_HUMAN		2	2	3	2.33333
RM39_HUMAN				2	2
EIF3C_HUMAN (+1)	2				#DIV/0!
ATP5I_HUMAN		2	2	2	2
RPAB3_HUMAN		4	3	2	3
RAB7L_HUMAN		4	2	3	3
PDIA6_HUMAN	5	2		2	2
CYTB_HUMAN	3		3	2	2.5
KITH_HUMAN		5		2	3.5
MET15_HUMAN		2	3	3	2.66667
EPT1_HUMAN		4	3	3	3.33333
SCO1_HUMAN		3	2	3	2.66667
NDUF4_HUMAN		2	2	3	2.33333
CDCP1_HUMAN		4	2		3
RFA2_HUMAN	3	4	2		3
MAGT1_HUMAN				2	2
UBE3A_HUMAN		2	2		2
S38A1_HUMAN		3		2	2.5
T120A_HUMAN		2		3	2.5
ISOC2_HUMAN		4			4
ADNP_HUMAN		3		4	3.5
HAUS8_HUMAN		3		3	3
SMN_HUMAN		2		3	2.5
GCP3_HUMAN			4	2	3
OSBL8_HUMAN		5		3	4
MAGD4_HUMAN				4	4
SYFB_HUMAN				2	2
ARM10_HUMAN		3		3	3
S2546_HUMAN		2		4	3
ACD10_HUMAN			2		2
MIP18_HUMAN		6		3	4.5
ABCBA_HUMAN		2		4	3
NEST_HUMAN				4	4
CNOT3_HUMAN			2	3	2.5
NLRX1_HUMAN			2		2
VPS41_HUMAN		3		2	2.5
ICT1_HUMAN		2			2
VDAC1_HUMAN	5				#DIV/0!
DNJB2_HUMAN		5		3	4
TRFE_HUMAN	8				#DIV/0!
MYH4_HUMAN	9				#DIV/0!
PROF1_HUMAN	10				#DIV/0!
PXDN_HUMAN			2		2
HNRH2_HUMAN		4		4	4
RL23A_HUMAN	3	2			2
RUXE_HUMAN		3		3	3
CX7A2_HUMAN			3	3	3
RM37_HUMAN		4			4
ARF_HUMAN		3			3
PIGR_HUMAN		2			2
sp|Q9C0C9|UBE2O_HUMAN			2		2
SPCS3_HUMAN		3	3	3	3
ITM2C_HUMAN		2	3	4	3
GSTK1_HUMAN		3	2	3	2.66667
MFN1_HUMAN		2	2	3	2.33333
VPS16_HUMAN		2	2	2	2
KMCP1_HUMAN		2	2	3	2.33333
HACD2_HUMAN		3	4	2	3
EVI5L_HUMAN		3		2	2.5
UBIA1_HUMAN		2	3	3	2.66667
AP5Z1_HUMAN			3	2	2.5
BIG3_HUMAN		2	2	2	2
DHB7_HUMAN		4	2	4	3.33333
NDUA4_HUMAN		2	3		2.5
CATB_HUMAN		2	2	2	2
FHL1_HUMAN		2		5	3.5
FXL12_HUMAN			2	4	3
RTL8C_HUMAN		2	2		2
CPSF1_HUMAN		2		2	2
HNRH3_HUMAN		2			2
GPAT4_HUMAN		5			5
F91A1_HUMAN		2			2
ROA0_HUMAN		4		2	3
STK26_HUMAN		2		2	2
CERS6_HUMAN			2		2
SNTB2_HUMAN				4	4
SAMC_HUMAN		3			3
MAVS_HUMAN				4	4
AAKG1_HUMAN		4		2	3
GLPK_HUMAN				2	2
PML_HUMAN			2		2
NOB1_HUMAN		3			3
PON2_HUMAN			2		2
TPM4_HUMAN	5				#DIV/0!
VP33A_HUMAN		3			3
SUCA_HUMAN				3	3
SYNRG_HUMAN			5	2	3.5
SSRD_HUMAN		3	5		4
SF3B1_HUMAN		2			2
MTG2_HUMAN		3			3
NRBP_HUMAN		3		3	3
SYHC_HUMAN	6				#DIV/0!
GGYF2_HUMAN			5		5
LAS1L_HUMAN		4		3	3.5
GPAT3_HUMAN		3			3
ZNFX1_HUMAN		2	2		2
ZNT7_HUMAN			3	2	2.5
ELP3_HUMAN				3	3
DCP1A_HUMAN		3		2	2.5
ANR17_HUMAN		3		2	2.5
GLYM_HUMAN		3		5	4
ARG28_HUMAN		5	2		3.5
FPPS_HUMAN		3		2	2.5
ITPR3_HUMAN		3			3
PGM2_HUMAN	4				#DIV/0!
EIF3L_HUMAN	6				#DIV/0!
TALDO_HUMAN	5				#DIV/0!
MYL6_HUMAN	11				#DIV/0!
ST2B1_HUMAN	7				#DIV/0!
SRSF3_HUMAN	2	3	2		2.5
LRC59_HUMAN				2	2
PAIRB_HUMAN	2				#DIV/0!
ARPC3_HUMAN	4				#DIV/0!
OTUB1_HUMAN		2		5	3.5
CISY_HUMAN	2			2	2
GPD1L_HUMAN		2		2	2
USE1_HUMAN		2	3	2	2.33333
NRP1_HUMAN		3	2	2	2.33333
SC61B_HUMAN		2	4	3	3
1C06_HUMAN		4	2	5	3.66667
M17L2_HUMAN		3	2	2	2.33333
1433F_HUMAN		2	2	2	2
FUCO2_HUMAN		2	2	4	2.66667
ODP2_HUMAN		4	2	3	3
RO60_HUMAN	2	2		2	2
ORML3_HUMAN		3	2	2	2.33333
BAG5_HUMAN			2	2	2
ATP5H_HUMAN		3	2	2	2.33333
NPA1P_HUMAN		2		2	2
SC11C_HUMAN		2		2	2
RRP44_HUMAN			2		2
S39AE_HUMAN		2	2	3	2.33333
TNAP2_HUMAN		3		3	3
HSDL1_HUMAN		4		2	3
CDK9_HUMAN		3	2	5	3.33333
IF2P_HUMAN			3	2	2.5
MIB2_HUMAN		2			2
ARFRP_HUMAN		3	3		3
RM11_HUMAN				3	3
NDUS4_HUMAN		3			3
AKAP8_HUMAN			2	3	2.5
APC1_HUMAN		4	2		3
ACADM_HUMAN		3		3	3
NCEH1_HUMAN		3		3	3
2A5E_HUMAN				3	3
CDKAL_HUMAN		3		2	2.5
FACD2_HUMAN		2		4	3
TR112_HUMAN		2	2		2
PELP1_HUMAN	4				#DIV/0!
CTF18_HUMAN		2		3	2.5
S39A9_HUMAN		4			4
GPT_HUMAN		3	4		3.5
AKA11_HUMAN			3	2	2.5
SCYL2_HUMAN	4			3	3
CDK4_HUMAN			3	3	3
RAB7A_HUMAN	5	2			2
MBLC2_HUMAN		2			2
ANXA4_HUMAN	5				#DIV/0!
HNRL1_HUMAN	4	2			2
TM131_HUMAN		3	3		3
S2544_HUMAN		3		4	3.5
ABCB7_HUMAN				5	5
INT12_HUMAN				2	2
TAF6L_HUMAN		3		2	2.5
ACLY_HUMAN	3		3		3
2A5D_HUMAN		2		2	2
PRPS1_HUMAN		4		4	4
TKT_HUMAN	7				#DIV/0!
S10AB_HUMAN	6				#DIV/0!
VINC_HUMAN	4				#DIV/0!
POP1_HUMAN	2				#DIV/0!
CAPG_HUMAN	8				#DIV/0!
DHB4_HUMAN	10				#DIV/0!
HMOX1_HUMAN	9				#DIV/0!
RAB12_HUMAN		8			8
RAB35_HUMAN		8			8
TAGL2_HUMAN	11				#DIV/0!
NACAM_HUMAN	2			2	2
STAU1_HUMAN				3	3
RPAB1_HUMAN		3	2	2	2.33333
KBL_HUMAN		2	2	4	2.66667
RPTOR_HUMAN		3	2	2	2.33333
SGK3_HUMAN		3	2	3	2.66667
MTFP1_HUMAN		2	2	2	2
GRPR_HUMAN		2	3	2	2.33333
TOLIP_HUMAN		2	2	3	2.33333
COA3_HUMAN		2	2	2	2
MLF2_HUMAN		3	2	2	2.33333
FADS1_HUMAN		2	2	2	2
DCK_HUMAN		2	3		2.5
GDAP1_HUMAN		3		3	3
BASI_HUMAN		2	4	4	3.33333
YBEY_HUMAN		3			3
EIF3M_HUMAN			4	3	3.5
PHLA2_HUMAN		2		2	2
SEC13_HUMAN				2	2
DECR2_HUMAN		3	3		3
SAE1_HUMAN				2	2
MD2L1_HUMAN		2	2		2
ILF3_HUMAN	2				#DIV/0!
TIM16_HUMAN		4			4
PLCD3_HUMAN	2				#DIV/0!
OS9_HUMAN				2	2
RM19_HUMAN		2		2	2
HTR5A_HUMAN		3			3
S27A3_HUMAN		4		2	3
MYD88_HUMAN				2	2
RAB24_HUMAN		4	4		4
CLN6_HUMAN		4		3	3.5
MA1B1_HUMAN		3			3
TP53B_HUMAN			2		2
VP13C_HUMAN		3			3
CAN2_HUMAN				3	3
EXT2_HUMAN				2	2
TRI47_HUMAN			4		4
UCP5_HUMAN		4			4
PA2G4_HUMAN	4				#DIV/0!
PSD10_HUMAN		3		4	3.5
SEPT2_HUMAN		3		2	2.5
UBP19_HUMAN			2		2
WFS1_HUMAN		3			3
MGAP_HUMAN	2				#DIV/0!
WRIP1_HUMAN		3	3		3
EMC1_HUMAN		4		3	3.5
GRM2B_HUMAN		2			2
FOLC_HUMAN		2		3	2.5
RB27A_HUMAN		5			5
GOGB1_HUMAN				2	2
MOES_HUMAN	5				#DIV/0!
RAB9A_HUMAN		7			7
6PGD_HUMAN	6				#DIV/0!
SRRM2_HUMAN	2				#DIV/0!
PGAM1_HUMAN	6				#DIV/0!
EDC4_HUMAN			2		2
AATC_HUMAN	4				#DIV/0!
ALDH2_HUMAN	7				#DIV/0!
CLIC3_HUMAN	7				#DIV/0!
MDHM_HUMAN	6				#DIV/0!
RAB43_HUMAN		7			7
DAD1_HUMAN		2	2	2	2
COPZ1_HUMAN		3		2	2.5
CPNE3_HUMAN		2			2
RT21_HUMAN		2	2	2	2
KDEL2_HUMAN	2				#DIV/0!
SYWC_HUMAN		2			2
TAF4_HUMAN	2				#DIV/0!
RUSC1_HUMAN		3	2	2	2.33333
MGST3_HUMAN		3	3	2	2.66667
MPU1_HUMAN		3	2	3	2.66667
PARP9_HUMAN		3	2	2	2.33333
GUAA_HUMAN		3	2	2	2.33333
YTHD2_HUMAN		2	2		2
LGAT1_HUMAN		3		2	2.5
AN13A_HUMAN		3		3	3
RT23_HUMAN	2	3		2	2.5
IMPA1_HUMAN		2	2		2
DMAC2_HUMAN		2	2		2
EI2BE_HUMAN		2	2		2
RM23_HUMAN				2	2
SYK_HUMAN		2	2		2
CNDH2_HUMAN			3		3
INT2_HUMAN		2			2
ATX2L_HUMAN		2		3	2.5
RM24_HUMAN		2		2	2
MOT8_HUMAN		3		2	2.5
AKA10_HUMAN		2		3	2.5
S38AA_HUMAN		2	2		2
RM44_HUMAN	2	2			2
EI2BD_HUMAN			2	5	3.5
CEP97_HUMAN		3		2	2.5
INT11_HUMAN		2		2	2
GRWD1_HUMAN		4		2	3
RNF31_HUMAN		2		2	2
MYG1_HUMAN		3			3
FBN2_HUMAN		4		2	3
TBCD_HUMAN		3		2	2.5
OGA_HUMAN		2			2
UBR1_HUMAN		3			3
UQCC3_HUMAN		2			2
RALY_HUMAN	2				#DIV/0!
RPB3_HUMAN		2			2
NU1M_HUMAN			2		2
PTSS2_HUMAN			3		3
SMG1_HUMAN			2		2
RAB3B_HUMAN		3			3
AKAP1_HUMAN			2		2
RIR2_HUMAN		3		3	3
CISD2_HUMAN		2	2		2
AMRA1_HUMAN		3			3
CTBP1_HUMAN				2	2
S4A7_HUMAN				2	2
RAB6A_HUMAN		4			4
CLIC1_HUMAN	6				#DIV/0!
PPIB_HUMAN	6				#DIV/0!
SPB7_HUMAN	4				#DIV/0!
ANXA9_HUMAN	3				#DIV/0!
PA24B_HUMAN	4				#DIV/0!
ACAD9_HUMAN				2	2
TAB3_HUMAN	2			2	2
BAP31_HUMAN	2				#DIV/0!
PSME3_HUMAN	2				#DIV/0!
TMED9_HUMAN		2		3	2.5
RPP30_HUMAN		2			2
IF4E2_HUMAN		2	2	2	2
ERAL1_HUMAN		3	2	3	2.66667
COX20_HUMAN		3	2	2	2.33333
PDC10_HUMAN		2	2	2	2
SAAL1_HUMAN		2	2		2
SNX4_HUMAN		3	3		3
ATGA1_HUMAN		2	2		2
BORG5_HUMAN		2		2	2
VTI1B_HUMAN		2		2	2
TYY1_HUMAN		2		2	2
IMPA2_HUMAN			2		2
EXOS4_HUMAN		2		2	2
CUL4A_HUMAN		3	2		2.5
ZNHI2_HUMAN		2		4	3
SGMR2_HUMAN				2	2
EGFR_HUMAN			3		3
RBGP1_HUMAN		2			2
IPO13_HUMAN			2		2
Z3H7B_HUMAN				2	2
EXC6B_HUMAN		3			3
RTKN_HUMAN		3	2		2.5
ODO2_HUMAN		2		2	2
NOL11_HUMAN		3		3	3
S12A9_HUMAN		2		2	2
PEX3_HUMAN		3	2		2.5
S35A2_HUMAN			4	2	3
KDIS_HUMAN		3			3
S2542_HUMAN		3			3
GMPPB_HUMAN		2			2
DDX6_HUMAN	2				#DIV/0!
MFS10_HUMAN		2		2	2
DCAF8_HUMAN		3			3
TRIPC_HUMAN		2			2
FCL_HUMAN	2				#DIV/0!
NIPBL_HUMAN		3			3
MBOA2_HUMAN				3	3
INT8_HUMAN				3	3
TIM14_HUMAN		3			3
PISD_HUMAN				2	2
DJC30_HUMAN		2	2		2
MFSD3_HUMAN				3	3
HYOU1_HUMAN		2		2	2
DERL2_HUMAN			3		3
RUS1_HUMAN		3			3
SNX14_HUMAN		2		2	2
HIP1R_HUMAN			3		3
GPN1_HUMAN		4		4	4
CLUS_HUMAN		3		2	2.5
GEMI5_HUMAN			4	2	3
RPAC1_HUMAN		2		2	2
RABL3_HUMAN		6	2		4
CPSF7_HUMAN				3	3
XRN1_HUMAN		3			3
DPOD1_HUMAN		2			2
PTN2_HUMAN				3	3
FIBP_HUMAN		4			4
UXS1_HUMAN				2	2
RPOM_HUMAN	4				#DIV/0!
HNRPQ_HUMAN	4				#DIV/0!
COQ6_HUMAN				3	3
ARPC2_HUMAN	4				#DIV/0!
UBR2_HUMAN		2			2
ACADV_HUMAN	4				#DIV/0!
BIRC2_HUMAN			5		5
CALM1_HUMAN (+2)	6				#DIV/0!
G6PI_HUMAN	5				#DIV/0!
RAP2B_HUMAN		3			3
STAT3_HUMAN	6				#DIV/0!
UBE2N_HUMAN	3				#DIV/0!
PESC_HUMAN	2				#DIV/0!
REST_HUMAN			2		2
DNJC7_HUMAN			2		2
IMA4_HUMAN				2	2
IF44L_HUMAN		3	2	2	2.33333
GNL3_HUMAN	2	2		3	2.5
B2CL1_HUMAN		3	2	2	2.33333
DGKE_HUMAN		2	2	2	2
NUP53_HUMAN		2		2	2
PLPP6_HUMAN				2	2
NUP62_HUMAN		2	2		2
RT14_HUMAN		2			2
ACL6A_HUMAN		2		2	2
ANXA7_HUMAN	2				#DIV/0!
SRR_HUMAN		3			3
APOL2_HUMAN				2	2
PNO1_HUMAN				2	2
BABA2_HUMAN		2			2
G3BP2_HUMAN		3			3
RN219_HUMAN			2		2
TRM7_HUMAN		2			2
TPPC3_HUMAN		2			2
OTUD4_HUMAN		2			2
HECD3_HUMAN		2		2	2
MED12_HUMAN				2	2
NFS1_HUMAN				2	2
AAED1_HUMAN				2	2
ORC4_HUMAN		3		2	2.5
RM49_HUMAN		2			2
SMG9_HUMAN		2	2		2
IGHM_HUMAN				3	3
NAT14_HUMAN			2		2
SEPT7_HUMAN		2			2
IKKA_HUMAN			2		2
CLGN_HUMAN		2		2	2
SFPQ_HUMAN	2				#DIV/0!
WDR26_HUMAN		3			3
SCD5_HUMAN				3	3
TXND5_HUMAN				2	2
LYPL1_HUMAN		3		2	2.5
NCDN_HUMAN		2		2	2
MUL1_HUMAN				2	2
LIMA1_HUMAN		2		2	2
LIMS1_HUMAN		2		2	2
CTU1_HUMAN		2		3	2.5
PEBP1_HUMAN	3	2			2
NEK6_HUMAN				2	2
LRC15_HUMAN				2	2
ULK1_HUMAN				2	2
SATT_HUMAN		3			3
FIBA_HUMAN	2				#DIV/0!
CAH2_HUMAN	2				#DIV/0!
DJC16_HUMAN		3			3
Z3H7A_HUMAN				4	4
RM03_HUMAN		2			2
RAP1A_HUMAN (+1)		3			3
ROA3_HUMAN	4				#DIV/0!
PARP4_HUMAN		2			2
MRCKB_HUMAN		3			3
VATB2_HUMAN	5				#DIV/0!
AL9A1_HUMAN	3				#DIV/0!
ACTN2_HUMAN	3				#DIV/0!
ACBP_HUMAN	4				#DIV/0!
PO210_HUMAN		2			2
LKHA4_HUMAN	2				#DIV/0!
MAOX_HUMAN	4				#DIV/0!
TCTP_HUMAN	4				#DIV/0!
TREX2_HUMAN	7				#DIV/0!
ACSF3_HUMAN				2	2
KCRU_HUMAN	2				#DIV/0!
TAB2_HUMAN			2		2
CAZA2_HUMAN				2	2
SMIM7_HUMAN		2	2	2	2
CNOT7_HUMAN		2	2	2	2
UXT_HUMAN		2		2	2
SC22A_HUMAN			2	2	2
LAR4B_HUMAN				2	2
TBK1_HUMAN				2	2
HERC6_HUMAN		2			2
EI24_HUMAN			2		2
ABHD3_HUMAN		2			2
UCK2_HUMAN		2		2	2
CE051_HUMAN		2		2	2
SC23A_HUMAN		2		2	2
CC038_HUMAN		2	2		2
FHOD1_HUMAN		2			2
SSFA2_HUMAN			2		2
MAEA_HUMAN		2		2	2
STIM1_HUMAN		2		2	2
ERG1_HUMAN				2	2
GPHRA_HUMAN (+1)			2		2
RUXF_HUMAN		2			2
SC61G_HUMAN			2		2
RPAB5_HUMAN		2			2
IDH3A_HUMAN				2	2
MRP1_HUMAN		2			2
RM01_HUMAN				2	2
CUL3_HUMAN		2		2	2
APOB_HUMAN			2		2
T161A_HUMAN		3			3
WASC4_HUMAN				2	2
RHG01_HUMAN	3			2	2
ANXA5_HUMAN	4	2			2
P5CR2_HUMAN				3	3
H12_HUMAN	3			2	2
RDH13_HUMAN		2			2
KDM5B_HUMAN				2	2
TMX2_HUMAN			2	2	2
TTK_HUMAN		3			3
SPRR3_HUMAN			2		2
2ABA_HUMAN				2	2
KCMF1_HUMAN				2	2
INT3_HUMAN		3			3
IL1RA_HUMAN	3				#DIV/0!
HDHD5_HUMAN				3	3
CAPR1_HUMAN	2				#DIV/0!
RS28_HUMAN	3				#DIV/0!
DOLK_HUMAN				3	3
HEMH_HUMAN	3				#DIV/0!
RAP2A_HUMAN		5			5
ML12A_HUMAN (+1)	5				#DIV/0!
ARAP3_HUMAN			3		3
SMHD1_HUMAN		2			2
BCLF1_HUMAN	2				#DIV/0!
SPTN2_HUMAN	2				#DIV/0!
MYH8_HUMAN	3				#DIV/0!
ROCK1_HUMAN			2		2
H2AY_HUMAN	3				#DIV/0!
NGAL_HUMAN	5				#DIV/0!
PAI2_HUMAN	5				#DIV/0!
TLR2_HUMAN			5		5
WDR1_HUMAN	4				#DIV/0!
TRXR1_HUMAN			2	2	2
IDI1_HUMAN		2		2	2
KAD6_HUMAN		2	2		2
RM18_HUMAN		2			2
S39AA_HUMAN				2	2
G6PT1_HUMAN			2		2
COMD3_HUMAN		2			2
SRPRA_HUMAN		2		2	2
TX264_HUMAN		2		2	2
QKI_HUMAN		2			2
SKP1_HUMAN			2		2
SEN34_HUMAN		2	2		2
PXMP2_HUMAN			2	2	2
CK5P3_HUMAN		2	2		2
PP1G_HUMAN		2			2
NOL9_HUMAN		2			2
S39AB_HUMAN		2			2
WDR61_HUMAN		3		2	2.5
MTNA_HUMAN		2		2	2
HAUS2_HUMAN		2	2		2
AP5B1_HUMAN		2		2	2
RHG31_HUMAN		2			2
SCMC3_HUMAN		2			2
ABLM3_HUMAN			2		2
PBDC1_HUMAN		2			2
THAS_HUMAN		2			2
CDC27_HUMAN		2			2
RTCA_HUMAN				2	2
ECI2_HUMAN				2	2
GUF1_HUMAN		2			2
TPM3_HUMAN	3				#DIV/0!
CATG_HUMAN			2		2
MITD1_HUMAN		2			2
GDPD3_HUMAN	2				#DIV/0!
MTFR2_HUMAN				2	2
RU2A_HUMAN		2			2
S2539_HUMAN				2	2
ARHG1_HUMAN				2	2
ZC11A_HUMAN			2		2
A1AG1_HUMAN	4				#DIV/0!
FA98A_HUMAN				2	2
PWP1_HUMAN	2				#DIV/0!
KIF15_HUMAN			2		2
IF4E_HUMAN		2			2
MYO1E_HUMAN	2				#DIV/0!
MCCB_HUMAN				2	2
CTNA1_HUMAN	2				#DIV/0!
IL36G_HUMAN	4				#DIV/0!
RABP2_HUMAN	5				#DIV/0!
FM25A_HUMAN (+2)	3				#DIV/0!
HSDL2_HUMAN			2		2
NEMO_HUMAN		2			2
YIPF4_HUMAN		2			2
GCP5_HUMAN				2	2
NEUR1_HUMAN				2	2
CPSF2_HUMAN		2			2
UBP2L_HUMAN		2		2	2
MOGS_HUMAN				2	2
ANR52_HUMAN			2		2
NAA30_HUMAN		2			2
LNP_HUMAN				2	2
UBP11_HUMAN				2	2
IRF9_HUMAN		2			2
SSRP1_HUMAN				2	2
RM17_HUMAN				2	2
APC5_HUMAN				2	2
ZFPL1_HUMAN				2	2
HYCCI_HUMAN				2	2
PARVA_HUMAN				2	2
K22O_HUMAN			3		3
WDR13_HUMAN				3	3
TRI32_HUMAN				3	3
RAB2A_HUMAN		2			2
RBM39_HUMAN		3			3
DHRS1_HUMAN	2				#DIV/0!
CDK2_HUMAN				2	2
CNO11_HUMAN				3	3
RAB8A_HUMAN		2			2
SELK_HUMAN		2			2
T3HPD_HUMAN		2			2
ADRB2_HUMAN		2			2
PLD6_HUMAN		2			2
MOCS3_HUMAN		3			3
RDH10_HUMAN		2			2
CAD11_HUMAN		2			2
RT06_HUMAN		2			2
TF65_HUMAN		2			2
STAU2_HUMAN	2				#DIV/0!
PDIA4_HUMAN	2				#DIV/0!
RT17_HUMAN				2	2
SIX4_HUMAN				2	2
ERBIN_HUMAN			2		2
RGPA1_HUMAN		2			2
GLTP_HUMAN	3				#DIV/0!
KAP2_HUMAN		3			3
SNAA_HUMAN	4				#DIV/0!
NDRG2_HUMAN	3				#DIV/0!
MDHC_HUMAN	2				#DIV/0!
ARL6_HUMAN		2			2
ACP7_HUMAN	2				#DIV/0!
ANXA8_HUMAN (+1)	2				#DIV/0!
UBP5_HUMAN	2				#DIV/0!
SYSC_HUMAN	2				#DIV/0!
ACTN3_HUMAN	2				#DIV/0!
NIBL1_HUMAN	2				#DIV/0!
ARC1A_HUMAN	2				#DIV/0!
FIBB_HUMAN	3				#DIV/0!
NOCT_HUMAN				2	2
RBBP7_HUMAN		2			2
MARC1_HUMAN				2	2
HLAH_HUMAN				2	2
STX17_HUMAN		2			2
UIF_HUMAN	2				#DIV/0!
VPS35_HUMAN	2				#DIV/0!
LDLR_HUMAN				2	2
PEX1_HUMAN		2			2
DLRB2_HUMAN		2			2
ENDD1_HUMAN		2			2
ASNS_HUMAN				2	2
ITB4_HUMAN		2			2
ZFYV1_HUMAN				2	2
SET_HUMAN	2				#DIV/0!
PEPD_HUMAN	2				#DIV/0!
ARL2_HUMAN		3			3
PSME2_HUMAN	3				#DIV/0!
ALDOC_HUMAN	3				#DIV/0!
CB054_HUMAN	3				#DIV/0!
SH3L3_HUMAN	2				#DIV/0!
H15_HUMAN	3				#DIV/0!
H10_HUMAN	2				#DIV/0!
HPS6_HUMAN			2		2
FIBG_HUMAN	2				#DIV/0!
ARP5L_HUMAN	3				#DIV/0!
CO6A3_HUMAN	3				#DIV/0!
CRNN_HUMAN			2		2
NEUR2_HUMAN	3				#DIV/0!
TSYL5_HUMAN				2	2
5NT3A_HUMAN	2				#DIV/0!
DYLT3_HUMAN		2			2
CTDP1_HUMAN			2		2
CYC_HUMAN	3				#DIV/0!
I36RA_HUMAN	2				#DIV/0!
ABHDB_HUMAN				2	2
AATM_HUMAN	2				#DIV/0!
ASC_HUMAN	2				#DIV/0!
GLRX1_HUMAN	2				#DIV/0!
HMCS1_HUMAN	2				#DIV/0!
VATE1_HUMAN	2				#DIV/0!
KLK6_HUMAN	2				#DIV/0!
UFD1_HUMAN		2			2
PDLI2_HUMAN	2				#DIV/0!
GLCM_HUMAN	2				#DIV/0!
RB33B_HUMAN		2			2
DHSO_HUMAN	2				#DIV/0!
FSCN1_HUMAN	2				#DIV/0!
[truncated: 5 more rows]

## Sheet: top binders
Undetected in FLAG-BAP control		FLAG-MIRO2			FLAG-MIRO2
Accession Number	FLAG-BAP	rep 1	rep 2	rep 3	mean
MIRO2_HUMAN		767	406	672	615
GCN1_HUMAN		251	235	235	240.333
RN213_HUMAN		175	172	178	175
HUWE1_HUMAN		163	148	154	155
XPO1_HUMAN		124	40	115	93
UBR4_HUMAN		90	69	79	79.3333
BAG6_HUMAN		88	68	77	77.6667
MDN1_HUMAN		85	70	75	76.6667
XPO2_HUMAN		93	31	80	68
USP9X_HUMAN		72	43	53	56
MTOR_HUMAN		64	53	44	53.6667
SYFA_HUMAN		57	46	55	52.6667
TBA1C_HUMAN		54	47	55	52
NU205_HUMAN		60	51	43	51.3333
TECR_HUMAN		63	43	47	51
IPO5_HUMAN		56	26	64	48.6667
CMC1_HUMAN		53	30	57	46.6667
ECM29_HUMAN		58	41	26	41.6667
SFXN3_HUMAN		45	45	35	41.6667
BIG1_HUMAN		49	38	31	39.3333
IPO7_HUMAN		51	15	52	39.3333
QCR2_HUMAN		42	31	44	39
RPN2_HUMAN		39	39	38	38.6667
NDUS1_HUMAN		44	24	45	37.6667
CMC2_HUMAN		47	17	47	37
MON2_HUMAN		39	38	34	37
BIRC6_HUMAN		44	30	36	36.6667
DNJA1_HUMAN		33	35	41	36.3333
EHD4_HUMAN		38	28	41	35.6667
GET4_HUMAN		36	39	30	35
ATM_HUMAN		46	29	29	34.6667
FADS2_HUMAN		36	32	35	34.3333
EHD1_HUMAN		39	27	36	34
SQOR_HUMAN		32	33	35	33.3333
ACSL3_HUMAN		43	17	39	33
AT1A1_HUMAN		37	24	33	31.3333
MCM7_HUMAN		34	14	44	30.6667
FAF2_HUMAN		32	28	30	30
CPT1A_HUMAN		35	21	32	29.3333
M2OM_HUMAN		34	26	28	29.3333
CO1A2_HUMAN		21	32	32	28.3333
COPB_HUMAN		39	12	34	28.3333
DHB12_HUMAN		33	25	25	27.6667
XPOT_HUMAN		36	16	29	27
GBF1_HUMAN		29	25	26	26.6667
LTN1_HUMAN		37	27	16	26.6667
MYO9B_HUMAN		21	30	27	26
SFXN1_HUMAN		31	27	20	26
KNTC1_HUMAN		30	25	22	25.6667
IPO4_HUMAN		37	9	31	25.6667
MOT1_HUMAN		27	22	27	25.3333
PAR14_HUMAN		31	23	22	25.3333
NUP93_HUMAN		26	24	25	25
PAXI_HUMAN		26	18	31	25
DJC11_HUMAN		22	27	26	25
HEAT1_HUMAN		30	22	21	24.3333
MTCH2_HUMAN		35	20	18	24.3333
CDK1_HUMAN		33	20	20	24.3333
MMS19_HUMAN		31	15	24	23.3333
IMA1_HUMAN		28	21	20	23
SCAM3_HUMAN		24	21	24	23
CNOT1_HUMAN		24	22	22	22.6667
MRPP3_HUMAN		24	19	24	22.3333
CAND1_HUMAN		25	19	23	22.3333
TXTP_HUMAN		29	20	18	22.3333
ABCF2_HUMAN		32	16	18	22
DERL1_HUMAN		23	21	22	22
SCMC1_HUMAN		18	20	28	22
XPO7_HUMAN		28	12	26	22
STT3A_HUMAN		22	18	25	21.6667
TAP2_HUMAN		26	19	20	21.6667
UBE3C_HUMAN		29	10	26	21.6667
EXOC4_HUMAN		28	11	26	21.6667
EIF3B_HUMAN		27	13	24	21.3333
BAG2_HUMAN		26	21	17	21.3333
PRP6_HUMAN		24	18	21	21
DIC_HUMAN		26	19	18	21
ACOT9_HUMAN		21	17	25	21
VWA8_HUMAN		32	15	15	20.6667
SC16A_HUMAN		26	21	15	20.6667
EPG5_HUMAN		25	17	20	20.6667
SYLC_HUMAN		24	13	25	20.6667
TNPO1_HUMAN		29	11	22	20.6667
AL1A3_HUMAN		21	18	23	20.6667
S61A1_HUMAN		20	19	22	20.3333
INF2_HUMAN		20	20	21	20.3333
OPA1_HUMAN		29	13	19	20.3333
NDUA9_HUMAN		19	20	22	20.3333
AGK_HUMAN		24	19	18	20.3333
ABCF3_HUMAN		29	12	20	20.3333
PFKAL_HUMAN		27	10	24	20.3333
SAMH1_HUMAN		32	11	17	20
C1TC_HUMAN		24	18	18	20
DAAF5_HUMAN		24	11	25	20
TBCD5_HUMAN		27	19	14	20
SMC4_HUMAN		13	29	18	20
DOCK5_HUMAN		26	20	13	19.6667
DDB1_HUMAN		28	10	21	19.6667
MROH1_HUMAN		19	24	16	19.6667
AFG32_HUMAN		21	14	24	19.6667
RAF1_HUMAN		24	15	20	19.6667
CKAP5_HUMAN		20	21	18	19.6667
DNJA2_HUMAN		20	22	17	19.6667
SCRIB_HUMAN		25	16	18	19.6667
TIDC1_HUMAN		22	18	19	19.6667
SYRC_HUMAN		24	11	24	19.6667
PSMD6_HUMAN		18	21	19	19.3333
PSD12_HUMAN		19	20	19	19.3333
STAT1_HUMAN		22	17	19	19.3333
NCLN_HUMAN		24	15	19	19.3333
NF1_HUMAN		27	12	18	19
COG1_HUMAN		24	13	19	18.6667
GDC_HUMAN		18	17	20	18.3333
PTSS1_HUMAN		19	14	22	18.3333
NDUAA_HUMAN		22	8	24	18
AUP1_HUMAN		19	18	17	18
TFR1_HUMAN		19	17	18	18
NDUV1_HUMAN		20	16	18	18
MPRI_HUMAN		22	14		18
NBAS_HUMAN		20	17	16	17.6667
PSMD1_HUMAN		23	10	19	17.3333
ACACA_HUMAN		22	12	18	17.3333
TNPO3_HUMAN		23	9	20	17.3333
BTAF1_HUMAN		26	15	11	17.3333
NU188_HUMAN		14	25	13	17.3333
MP2K3_HUMAN		16	13	23	17.3333
TELO2_HUMAN		23	10	18	17
PCH2_HUMAN		19	15	17	17
SIGIR_HUMAN			17		17
NDUS2_HUMAN		16	16	18	16.6667
ZW10_HUMAN		17	12	21	16.6667
HACD3_HUMAN		18	15	16	16.3333
HS105_HUMAN		23	9	17	16.3333
DHCR7_HUMAN		14	15	20	16.3333
TFB2M_HUMAN		16	15	18	16.3333
PP6R3_HUMAN		18	14	17	16.3333
MBOA7_HUMAN		16	15	18	16.3333
CRBG3_HUMAN		13	17	18	16
SMC2_HUMAN		19	14	15	16
SPTC1_HUMAN		19	13	16	16
NSDHL_HUMAN		13	15	19	15.6667
DJB11_HUMAN		17	16	14	15.6667
MOT4_HUMAN		18	14	15	15.6667
FACR1_HUMAN		18	12	17	15.6667
XPO5_HUMAN		23	8	15	15.3333
ATPG_HUMAN		20	9	17	15.3333
NSMA3_HUMAN		19	11	16	15.3333
AIFM1_HUMAN		14	15	17	15.3333
DPM1_HUMAN		18	14	14	15.3333
GHC1_HUMAN		16	16	14	15.3333
TIM50_HUMAN		15	11	20	15.3333
CIP2A_HUMAN		19	13	13	15
CCD47_HUMAN		16	13	16	15
CUL4B_HUMAN		18	10	17	15
SKIV2_HUMAN		20	5	20	15
IFIT1_HUMAN		20	10	13	14.3333
UBL4A_HUMAN		18	11	14	14.3333
THADA_HUMAN		26	13	4	14.3333
ERLN2_HUMAN		16	12	15	14.3333
PCAT1_HUMAN		11	14	18	14.3333
SPTC2_HUMAN		14	15	14	14.3333
CYFP1_HUMAN		21	6	15	14
ESYT1_HUMAN		18	7	17	14
S27A4_HUMAN		13	16	13	14
HSP76_HUMAN		18	8	16	14
HXK1_HUMAN		15	11	16	14
GALK1_HUMAN		14	11	17	14
ATX10_HUMAN		16	8	18	14
TPC_HUMAN		16	13	13	14
DCAKD_HUMAN		15	12	15	14
OAS2_HUMAN		16	10	15	13.6667
TMM33_HUMAN		17	12	12	13.6667
UN45A_HUMAN		16	12	13	13.6667
NDC1_HUMAN		12	17	12	13.6667
SAC1_HUMAN		10	15	16	13.6667
ALG1_HUMAN		17	10	14	13.6667
HECD1_HUMAN		16	8	16	13.3333
SACS_HUMAN		17	7	16	13.3333
BIG2_HUMAN		25	10	5	13.3333
CTND1_HUMAN		16	10	14	13.3333
ATLA3_HUMAN		15	16	9	13.3333
INT1_HUMAN		12	17	11	13.3333
ABHGA_HUMAN		13	11	16	13.3333
PP6R1_HUMAN		16	6	18	13.3333
MP2K2_HUMAN		15	7	18	13.3333
ODPB_HUMAN		11	14	15	13.3333
RBP2_HUMAN		12	17	10	13
FAKD5_HUMAN		18	6	15	13
GSDMD_HUMAN		13	12	14	13
EIF3I_HUMAN		14	15	10	13
RHOA_HUMAN		13			13
EFHD2_HUMAN		12	12	14	12.6667
NSF_HUMAN		14	13	11	12.6667
IPO9_HUMAN		16	8	14	12.6667
UBAC2_HUMAN		10	15	13	12.6667
ANO10_HUMAN		14	11	13	12.6667
UGDH_HUMAN		12	11	15	12.6667
MIC27_HUMAN		18	9	11	12.6667
ELOV1_HUMAN		15	8	15	12.6667
ABCD3_HUMAN		14	14	9	12.3333
SAM50_HUMAN		12	12	13	12.3333
PANK4_HUMAN		19	8	10	12.3333
TM165_HUMAN		12	15	10	12.3333
ARAF_HUMAN		10	12	14	12
PSMD7_HUMAN		11	10	15	12
KCC2G_HUMAN		11	9	16	12
EXOC7_HUMAN		14	10	12	12
NTPCR_HUMAN		12	11	13	12
TOM22_HUMAN		15	12	9	12
FANCI_HUMAN		10		14	12
SRPRB_HUMAN		12	10	14	12
IFIT2_HUMAN		13	9	14	12
ABCD1_HUMAN		15	6	14	11.6667
EXOC5_HUMAN		16	6	13	11.6667
COPG1_HUMAN		12	8	15	11.6667
ARL1_HUMAN		12	12	11	11.6667
TTC37_HUMAN		8	16	11	11.6667
CDIPT_HUMAN		11	12	12	11.6667
MET13_HUMAN		13	6	15	11.3333
RAB32_HUMAN		14	14	6	11.3333
LRC14_HUMAN		13	10	11	11.3333
S35B2_HUMAN		12	13	9	11.3333
DNJB6_HUMAN		12	12	10	11.3333
RIC8A_HUMAN		9	11	14	11.3333
CP51A_HUMAN		12	8	14	11.3333
RDH11_HUMAN		8	12	14	11.3333
HPBP1_HUMAN		11	7	16	11.3333
RHOF_HUMAN		12	10	12	11.3333
CHD4_HUMAN		10	12	11	11
LMF2_HUMAN		8	12	13	11
AT2B1_HUMAN		14	11	8	11
PPP6_HUMAN		12	7	14	11
PFKAP_HUMAN		14	9	10	11
S35E1_HUMAN		13	11	9	11
UMPS_HUMAN		11	9	13	11
KRT85_HUMAN			8	14	11
PRP8_HUMAN		12	9	11	10.6667
NDUAD_HUMAN		13	8	11	10.6667
YMEL1_HUMAN		13	11	8	10.6667
GCP4_HUMAN		16	4	12	10.6667
THEM6_HUMAN		13	9	10	10.6667
CCAR2_HUMAN		12	9	11	10.6667
RAB18_HUMAN		12	12	8	10.6667
RFC5_HUMAN		12	8	12	10.6667
PSB1_HUMAN		12	12	8	10.6667
IF2B2_HUMAN		12	8	12	10.6667
AAAT_HUMAN		13	7	12	10.6667
COG2_HUMAN		13		8	10.5
TRIO_HUMAN		10	14	7	10.3333
MX1_HUMAN		15	5	11	10.3333
CUL2_HUMAN		13	8	10	10.3333
RPB2_HUMAN		14	5	12	10.3333
TTC27_HUMAN		13	9	9	10.3333
IDHP_HUMAN		10	10	11	10.3333
BRAT1_HUMAN		13	6	12	10.3333
COG3_HUMAN		11	6	14	10.3333
AL1B1_HUMAN		11	9	11	10.3333
JIP4_HUMAN		10	16	5	10.3333
AAR2_HUMAN		11	10	10	10.3333
DOP2_HUMAN		11	12	7	10
PCNA_HUMAN		11	9	10	10
4F2_HUMAN		10	5	15	10
FKBP8_HUMAN		10	10	10	10
NDUA6_HUMAN		11	12	7	10
CRTAP_HUMAN		10	8	12	10
CE170_HUMAN		13	10	6	9.66667
MYOF_HUMAN		9	11	9	9.66667
SURF4_HUMAN		12	9	8	9.66667
STK39_HUMAN		11	8	10	9.66667
PSA1_HUMAN		10	13	6	9.66667
PI4KA_HUMAN		10	11	8	9.66667
COPB2_HUMAN		11	8	10	9.66667
ESYT2_HUMAN		16	2	11	9.66667
UBP34_HUMAN		12	9	7	9.33333
ZSWM8_HUMAN		10	9	9	9.33333
PDLI7_HUMAN		8	8	12	9.33333
RIN1_HUMAN		13	3	12	9.33333
MCU_HUMAN		11	7	10	9.33333
COG4_HUMAN		8	11	9	9.33333
VDAC3_HUMAN		14	6	8	9.33333
ARF5_HUMAN		17	7	4	9.33333
EIF3E_HUMAN		10	7	11	9.33333
CN37_HUMAN		13	6	9	9.33333
OXA1L_HUMAN		9	8	11	9.33333
SYRM_HUMAN		11	8	9	9.33333
ADT1_HUMAN		10	11	7	9.33333
MFTC_HUMAN		9	8	11	9.33333
RIF1_HUMAN		6	12	9	9
MTCH1_HUMAN		13	6	8	9
GFPT1_HUMAN		12	7	8	9
PX11B_HUMAN		10	8	9	9
OCAD2_HUMAN		9	6	12	9
COPG2_HUMAN		12	5	10	9
TMM70_HUMAN		12	7	8	9
WASC5_HUMAN		9		9	9
KT33B_HUMAN			6	12	9
RAB21_HUMAN		9			9
GEMI4_HUMAN		12	4	10	8.66667
EXOC2_HUMAN		11	5	10	8.66667
PSDE_HUMAN		7	14	5	8.66667
EIF3G_HUMAN		9	7	10	8.66667
TMCO1_HUMAN		10	8	8	8.66667
AL3A2_HUMAN		12	5	9	8.66667
ATPO_HUMAN		8	10	8	8.66667
SFXN4_HUMAN		10	7	9	8.66667
TAP1_HUMAN		12	9	5	8.66667
MCATL_HUMAN		8	9	9	8.66667
COQ8A_HUMAN		10	5	11	8.66667
ILK_HUMAN		9	8	8	8.33333
MAGD1_HUMAN		10	5	10	8.33333
SPCS2_HUMAN		11	5	9	8.33333
ACSL1_HUMAN		12	5	8	8.33333
MYO1B_HUMAN		10	7	8	8.33333
RFC3_HUMAN		10	7	8	8.33333
MIC19_HUMAN		9	7	9	8.33333
IF4G2_HUMAN		9	9	7	8.33333
ACATN_HUMAN		11	7	7	8.33333
DNJA3_HUMAN		9	6	10	8.33333
MCM5_HUMAN		8	4	12	8
SOAT1_HUMAN		10	5	9	8
DHC24_HUMAN		6	10	8	8
PDP1_HUMAN		9	6	9	8
VPS50_HUMAN		10	4	10	8
SPAT5_HUMAN		10	5	9	8
ANKH1_HUMAN		10	6	8	8
LBR_HUMAN		10	6	8	8
TIM29_HUMAN		9	6	9	8
TENS3_HUMAN		5	13	6	8
DYL1_HUMAN		9	7		8
SH3B4_HUMAN		7	7	10	8
STML2_HUMAN		7	8	9	8
RHOG_HUMAN		15	6	3	8
ZWILC_HUMAN		8		8	8
IL37_HUMAN			8		8
RRAS2_HUMAN		8			8
RAB12_HUMAN		8			8
RAB35_HUMAN		8			8
EXOC3_HUMAN		7	7	9	7.66667
MCM3_HUMAN		7	7	9	7.66667
T126A_HUMAN		10	5	8	7.66667
RHEB_HUMAN		8	8	7	7.66667
OAS3_HUMAN		7	9	7	7.66667
DRS7B_HUMAN		9	8	6	7.66667
TBB2B_HUMAN		7	5	11	7.66667
AKA12_HUMAN		8	8	7	7.66667
DHRS7_HUMAN		8	7	8	7.66667
SCO2_HUMAN		8	6	9	7.66667
MAIP1_HUMAN		10	6	7	7.66667
ZFY26_HUMAN		13	3	6	7.33333
SGPP1_HUMAN		10	7	5	7.33333
NCOR2_HUMAN		8	8	6	7.33333
ACSL4_HUMAN		10	5	7	7.33333
EXOC1_HUMAN		9	4	9	7.33333
UBE4A_HUMAN		9	5	8	7.33333
RPAP1_HUMAN		9	4	9	7.33333
SYVC_HUMAN		10	4	8	7.33333
ERLN1_HUMAN		7	6	9	7.33333
RER1_HUMAN		9	6	7	7.33333
ATP5L_HUMAN		8	8	6	7.33333
FAKD4_HUMAN		3	11	8	7.33333
NCPR_HUMAN		7	5	10	7.33333
COG6_HUMAN		9	5	8	7.33333
COX2_HUMAN		8	8	6	7.33333
TBL2_HUMAN		6	6	10	7.33333
AT5F1_HUMAN		8	8	6	7.33333
COQ5_HUMAN		10	6	6	7.33333
YIPF5_HUMAN		9	6	7	7.33333
FAKD2_HUMAN		6	10	6	7.33333
TIM23_HUMAN		8	7	7	7.33333
UTP20_HUMAN		12	3	6	7
XPO4_HUMAN		6	7	8	7
U5S1_HUMAN		9	2	10	7
IQGA3_HUMAN			10	4	7
VCIP1_HUMAN		9	4	8	7
RAB34_HUMAN		6	7	8	7
MYO1C_HUMAN		11	3	7	7
GNPAT_HUMAN		10	2	9	7
HGH1_HUMAN		7	6	8	7
KS6A4_HUMAN		7	7	7	7
SYTM_HUMAN		7	3	11	7
AP3M1_HUMAN		6	4	11	7
MLH1_HUMAN		10	5	6	7
ERC6L_HUMAN		7	8	6	7
DECR_HUMAN		8	5	8	7
SSRA_HUMAN		8	6	7	7
PDLI5_HUMAN		7		7	7
IDH3B_HUMAN		6	5	10	7
PSMD5_HUMAN		8	4	9	7
COPE_HUMAN		7		7	7
TBA1B_HUMAN		8	6	7	7
SPR2E_HUMAN			7		7
RAB9A_HUMAN		7			7
RAB43_HUMAN		7			7
QCR1_HUMAN		7	6	7	6.66667
KAP0_HUMAN		7	7	6	6.66667
PPM1F_HUMAN		7	8	5	6.66667
RAB3D_HUMAN		11	6	3	6.66667
ATPK_HUMAN		8	7	5	6.66667
CLPT1_HUMAN		6	7	7	6.66667
QRIC1_HUMAN		9	3	8	6.66667
TTI1_HUMAN		7	3	10	6.66667
WDFY3_HUMAN		9	3	8	6.66667
ICMT_HUMAN		5	8	7	6.66667
IPO8_HUMAN		11	4	5	6.66667
HAX1_HUMAN		6	2	12	6.66667
FACE1_HUMAN		7	5	8	6.66667
TBG2_HUMAN		11	2	7	6.66667
MCAT_HUMAN		7	6	7	6.66667
ARMX3_HUMAN		8	5	7	6.66667
NDUB4_HUMAN		5	10	5	6.66667
ZNT9_HUMAN		9	4	7	6.66667
P5CR3_HUMAN		7	2	11	6.66667
VAPA_HUMAN		6	6	8	6.66667
NDUAC_HUMAN		7	6	7	6.66667
HEAT6_HUMAN		11	3	6	6.66667
NDUA5_HUMAN		5	9	6	6.66667
HLAE_HUMAN		6	5	9	6.66667
IRAK1_HUMAN		7	5	8	6.66667
XP32_HUMAN			8	5	6.5
VPS18_HUMAN		8		5	6.5
RRAS_HUMAN		11		2	6.5
ATG9A_HUMAN		7	6	6	6.33333
NIPS2_HUMAN		8	6	5	6.33333
GOGA2_HUMAN		8	6	5	6.33333
IFI44_HUMAN		7	6	6	6.33333
L2HDH_HUMAN		7	5	7	6.33333
UCRI_HUMAN		9	4	6	6.33333
ELOV5_HUMAN		7	6	6	6.33333
MCA3_HUMAN		7	6	6	6.33333
NDUV2_HUMAN		7	5	7	6.33333
TIM44_HUMAN		6	2	11	6.33333
VPS52_HUMAN		6	5	8	6.33333
KRT34_HUMAN			3	9	6
VPS51_HUMAN		9	3	6	6
RMD3_HUMAN		6	5	7	6
AIMP1_HUMAN		8	4	6	6
CDS2_HUMAN		8	4	6	6
CND1_HUMAN		5	6	7	6
ILVBL_HUMAN		6	5	7	6
SC11A_HUMAN		7	5	6	6
RT15_HUMAN		9	5	4	6
KS6A3_HUMAN		7	6	5	6
PTPM1_HUMAN		7	5	6	6
TGFI1_HUMAN		7	5	6	6
LEG1_HUMAN		6	6		6
CO1A1_HUMAN				6	6
TMM43_HUMAN		5	6	7	6
SAR1A_HUMAN		10	2		6
ZG16B_HUMAN			6		6
RB22A_HUMAN		10	2		6
NU153_HUMAN			6		6
KANK2_HUMAN		7	4	6	5.66667
UFL1_HUMAN		6	5	6	5.66667
LPCT4_HUMAN		6	6	5	5.66667
XPO6_HUMAN		9	2	6	5.66667
ARMC6_HUMAN		7	5	5	5.66667
ABHEB_HUMAN		8	3	6	5.66667
GTR1_HUMAN		4	6	7	5.66667
COG5_HUMAN		3	8	6	5.66667
SPA5L_HUMAN		8	3	6	5.66667
ALG3_HUMAN		6	6	5	5.66667
RHG29_HUMAN		7		4	5.5
VPS4A_HUMAN		6		5	5.5
MADD_HUMAN		6	5		5.5
GLGB_HUMAN			2	9	5.5
SPNS1_HUMAN		5		6	5.5
HYAS3_HUMAN		6		5	5.5
UB2G2_HUMAN		5		6	5.5
KBP_HUMAN		2		9	5.5
SCFD2_HUMAN		7		4	5.5
MTCL1_HUMAN		6	8	2	5.33333
TMTC3_HUMAN		6	2	8	5.33333
FRYL_HUMAN		5	5	6	5.33333
GCP2_HUMAN		6	3	7	5.33333
TOM70_HUMAN		8	4	4	5.33333
PELO_HUMAN		6	4	6	5.33333
ERGI1_HUMAN		7	4	5	5.33333
F210A_HUMAN		7	4	5	5.33333
TOM40_HUMAN		7	5	4	5.33333
AIMP2_HUMAN		4	5	7	5.33333
EXOC6_HUMAN		8	5	3	5.33333
NDUS8_HUMAN		6	5	5	5.33333
ERGI2_HUMAN		3	5	8	5.33333
PSMD9_HUMAN		5	5	6	5.33333
PM34_HUMAN		7	2	7	5.33333
PP4R1_HUMAN		7	2	7	5.33333
NT5D2_HUMAN		6	7	3	5.33333
FAKD1_HUMAN		5	5	6	5.33333
DHB11_HUMAN		8	3	5	5.33333
GMPPA_HUMAN		7	2	7	5.33333
GLSK_HUMAN		6	4	6	5.33333
NUBP2_HUMAN		7	3	6	5.33333
TSP1_HUMAN		5	4	7	5.33333
NIPA1_HUMAN		5	7	4	5.33333
ERD22_HUMAN		5		5	5
ASPH_HUMAN		5	3	7	5
ODC_HUMAN		6	5	4	5
ARL8B_HUMAN		9	3	3	5
MIRO1_HUMAN		6	5	4	5
RNBP6_HUMAN		7	3	5	5
LORI_HUMAN			5		5
SGPL1_HUMAN		6	2	7	5
RUFY2_HUMAN		4	6	5	5
RICTR_HUMAN		7	3		5
TADBP_HUMAN		5	4	6	5
DDX20_HUMAN		7	2	6	5
LG3BP_HUMAN		6	3	6	5
STT3B_HUMAN		5		5	5
OXSR1_HUMAN		3	4	8	5
NGEF_HUMAN		7	2	6	5
AAAS_HUMAN		5	4	6	5
C2CD2_HUMAN		7	2	6	5
SUCB1_HUMAN		6	2	7	5
PCBP2_HUMAN		4	4	7	5
CE192_HUMAN		5		5	5
ZYX_HUMAN		5		5	5
PDCD6_HUMAN		5	5	5	5
ATP9A_HUMAN		5	5	5	5
NDUA2_HUMAN		5	6	4	5
RCN2_HUMAN		4	3	8	5
STEA3_HUMAN		6	4	5	5
TM41B_HUMAN		8	4	3	5
S2538_HUMAN		5	6	4	5
ANR28_HUMAN		7	2	6	5
ARF6_HUMAN		10	3	2	5
NCOR1_HUMAN		5			5
ELOC_HUMAN		5	5		5
SE1L1_HUMAN		6		4	5
MVP_HUMAN		5		5	5
CALU_HUMAN				5	5
GPAT4_HUMAN		5			5
GGYF2_HUMAN			5		5
ABCB7_HUMAN				5	5
RB27A_HUMAN		5			5
BIRC2_HUMAN			5		5
RAP2A_HUMAN		5			5
TLR2_HUMAN			5		5
KPB1_HUMAN		7	4	3	4.66667
COG8_HUMAN		5	2	7	4.66667
SPTCS_HUMAN		5	5	4	4.66667
TB182_HUMAN		4	4	6	4.66667
SEPT9_HUMAN		8	3	3	4.66667
HM13_HUMAN		4	6	4	4.66667
TNPO2_HUMAN		6	4	4	4.66667
PAPS2_HUMAN		8	2	4	4.66667
S12A2_HUMAN		6	2	6	4.66667
RAGP1_HUMAN		9	3	2	4.66667
RINT1_HUMAN		4	2	8	4.66667
PCID2_HUMAN		6	2	6	4.66667
TIM21_HUMAN		5	5	4	4.66667
T126B_HUMAN		5	5	4	4.66667
CISD1_HUMAN		5	6	3	4.66667
DJB12_HUMAN		5	3	6	4.66667
GANAB_HUMAN		4		5	4.5
DCAF1_HUMAN			7	2	4.5
PLOD1_HUMAN		6		3	4.5
BACH_HUMAN			4	5	4.5
ECD_HUMAN		5		4	4.5
AKP8L_HUMAN		3		6	4.5
SCMC2_HUMAN			3	6	4.5
PLCE_HUMAN		6		3	4.5
MIP18_HUMAN		6		3	4.5
PGAM5_HUMAN		2	6	5	4.33333
HERC2_HUMAN		3	5	5	4.33333
PYRG1_HUMAN		6	2	5	4.33333
GPDM_HUMAN		7	4	2	4.33333
TRRAP_HUMAN		5	5	3	4.33333
PDS5A_HUMAN		5	3	5	4.33333
GEMI2_HUMAN		3	4	6	4.33333
AHNK2_HUMAN		4	5	4	4.33333
ITA3_HUMAN		5	4	4	4.33333
GNAS1_HUMAN		5	2	6	4.33333
CLPX_HUMAN		7	3	3	4.33333
STRAP_HUMAN		5	3	5	4.33333
ETFB_HUMAN		5	4	4	4.33333
EXOC8_HUMAN		4	6	3	4.33333
RAB13_HUMAN		7	3	3	4.33333
VATC1_HUMAN		4	3	6	4.33333
ALG2_HUMAN		6	3	4	4.33333
CAND2_HUMAN		6	2	5	4.33333
KPRA_HUMAN		6	4	3	4.33333
TSPO_HUMAN		3	5	5	4.33333
S2540_HUMAN		6	2	5	4.33333
MED23_HUMAN		5	2	6	4.33333
GPI8_HUMAN		6	3	4	4.33333
PFKAM_HUMAN		5	4	4	4.33333
MKRN2_HUMAN		3	5	5	4.33333
ORC5_HUMAN		4	3	6	4.33333
SLIRP_HUMAN		5	6	2	4.33333
CNOT9_HUMAN		5	3	5	4.33333
KCC2D_HUMAN		3	3	7	4.33333
GPN3_HUMAN		5	3	5	4.33333
RHBD2_HUMAN		5	4	4	4.33333
MTX2_HUMAN		6	3	4	4.33333
ZN281_HUMAN		5	2	6	4.33333
TAM41_HUMAN		4	4	5	4.33333
K2C3_HUMAN		3	5		4
RM16_HUMAN		4	4	4	4
SYMPK_HUMAN		4		4	4
PUM1_HUMAN		5	2	5	4
STAT2_HUMAN		4	5	3	4
SYAC_HUMAN			4	4	4
COT2_HUMAN		4	3	5	4
BDH_HUMAN		4	3	5	4
ACOT8_HUMAN		3	4	5	4
ACOD_HUMAN		6	4	2	4
PYC_HUMAN		3		5	4
LMAN1_HUMAN		5	3	4	4
MFN2_HUMAN		5	4	3	4
MGAT2_HUMAN		3	3	6	4
PDXD1_HUMAN		4	4	4	4
K1468_HUMAN		4	2	6	4
AP2M1_HUMAN		3		5	4
RAB10_HUMAN		6	2		4
RTTN_HUMAN		6	4	2	4
CNDG2_HUMAN		5	2	5	4
RT07_HUMAN		6	3	3	4
GL8D1_HUMAN		6	2	4	4
METK2_HUMAN		3	3	6	4
FLOT1_HUMAN		3	3	6	4
SLFN5_HUMAN		4		4	4
IPO11_HUMAN		5		3	4
CAB45_HUMAN		3		5	4
DC1L1_HUMAN		2	6	4	4
OAT_HUMAN				4	4
AT131_HUMAN		4	4	4	4
FACE2_HUMAN		6	2		4
S2551_HUMAN		3		5	4
TES_HUMAN		2		6	4
CBWD1_HUMAN (+1)		4	5	3	4
PIGU_HUMAN			4	4	4
SHRPN_HUMAN		4		4	4
PYGL_HUMAN		4		4	4
ATD3B_HUMAN		4	3	5	4
PEX16_HUMAN		5	3	4	4
TPP1_HUMAN		3		5	4
MYO10_HUMAN			4		4
CLP1L_HUMAN		4	4	4	4
NDUBA_HUMAN		5		3	4
WDCP_HUMAN		4	4		4
UBQL2_HUMAN		6		2	4
DJC13_HUMAN			4	4	4
NU107_HUMAN		4		4	4
KIF4A_HUMAN		5		3	4
RFC2_HUMAN		5	3		4
SMTN_HUMAN			4		4
DGAT1_HUMAN		4	3	5	4
CLCN7_HUMAN		5	3	4	4
PT100_HUMAN		4			4
RFC4_HUMAN		5	3		4
TBC9B_HUMAN		4		4	4
NSUN2_HUMAN		3		5	4
MRCKA_HUMAN		6	2		4
ISOC2_HUMAN		4			4
OSBL8_HUMAN		5		3	4
MAGD4_HUMAN				4	4
NEST_HUMAN				4	4
DNJB2_HUMAN		5		3	4
HNRH2_HUMAN		4		4	4
RM37_HUMAN		4			4
SNTB2_HUMAN				4	4
MAVS_HUMAN				4	4
SSRD_HUMAN		3	5		4
GLYM_HUMAN		3		5	4
S39A9_HUMAN		4			4
PRPS1_HUMAN		4		4	4
TIM16_HUMAN		4			4
RAB24_HUMAN		4	4		4
TRI47_HUMAN			4		4
UCP5_HUMAN		4			4
RAB6A_HUMAN		4			4
GPN1_HUMAN		4		4	4
RABL3_HUMAN		6	2		4
FIBP_HUMAN		4			4
Z3H7A_HUMAN				4	4
SKT_HUMAN		2	7	2	3.66667
NDUS7_HUMAN		4	2	5	3.66667
HELZ2_HUMAN		5	4	2	3.66667
COG7_HUMAN		4	3	4	3.66667
DTX3L_HUMAN		4	3	4	3.66667
OGT1_HUMAN		4	2	5	3.66667
ABD12_HUMAN		3	3	5	3.66667
PUR2_HUMAN		5	2	4	3.66667
TM9S2_HUMAN		4	2	5	3.66667
ADRM1_HUMAN		4	3	4	3.66667
FACR2_HUMAN		5	2	4	3.66667
KPBB_HUMAN		4	4	3	3.66667
MMP14_HUMAN		3	3	5	3.66667
CTU2_HUMAN		3	3	5	3.66667
ADCK5_HUMAN		4	2	5	3.66667
RM13_HUMAN		5	2	4	3.66667
TYSY_HUMAN		4	2	5	3.66667
RSMN_HUMAN		5	3	3	3.66667
RT02_HUMAN		4	4	3	3.66667
SC22B_HUMAN		5	3	3	3.66667
TYK2_HUMAN		4	3	4	3.66667
ITB1_HUMAN		4	3	4	3.66667
S35F2_HUMAN		5	2	4	3.66667
ANM1_HUMAN		6	2	3	3.66667
PARP1_HUMAN		3	4	4	3.66667
TRAD1_HUMAN		3	5	3	3.66667
DC1L2_HUMAN		5	2	4	3.66667
HXK2_HUMAN		5	3	3	3.66667
CPNE1_HUMAN		3	4	4	3.66667
SPEE_HUMAN		4	3	4	3.66667
PLCB_HUMAN		4	2	5	3.66667
USMG5_HUMAN		4	4	3	3.66667
TPPC5_HUMAN		6	3	2	3.66667
1C06_HUMAN		4	2	5	3.66667
MACF1_HUMAN		3		4	3.5
PIGT_HUMAN		4		3	3.5
EPHA2_HUMAN		4		3	3.5
HELZ_HUMAN			2	5	3.5
HDAC1_HUMAN			3	4	3.5
NOC4L_HUMAN		2		5	3.5
PP2AA_HUMAN		4		3	3.5
IFIT5_HUMAN		4		3	3.5
ERGI3_HUMAN		3		4	3.5
VAC14_HUMAN		4		3	3.5
IFIT3_HUMAN			5	2	3.5
HIG1A_HUMAN		3	4		3.5
DGKA_HUMAN		5		2	3.5
PAI1_HUMAN		5		2	3.5
TTI2_HUMAN		3		4	3.5
UBP54_HUMAN		4	3		3.5
CD97_HUMAN		4		3	3.5
NU160_HUMAN		4		3	3.5
MYCB2_HUMAN		5	2		3.5
KITH_HUMAN		5		2	3.5
ADNP_HUMAN		3		4	3.5
FHL1_HUMAN		2		5	3.5
SYNRG_HUMAN			5	2	3.5
LAS1L_HUMAN		4		3	3.5
ARG28_HUMAN		5	2		3.5
OTUB1_HUMAN		2		5	3.5
GPT_HUMAN		3	4		3.5
S2544_HUMAN		3		4	3.5
EIF3M_HUMAN			4	3	3.5
CLN6_HUMAN		4		3	3.5
PSD10_HUMAN		3		4	3.5
EMC1_HUMAN		4		3	3.5
EI2BD_HUMAN			2	5	3.5
ERCC2_HUMAN		4	2	4	3.33333
TRI25_HUMAN		3	3	4	3.33333
CQ062_HUMAN		3	3	4	3.33333
RETST_HUMAN		3	2	5	3.33333
QCR8_HUMAN		3	4	3	3.33333
RBBP4_HUMAN		4	2	4	3.33333
HCD2_HUMAN		4	3	3	3.33333
ORNT1_HUMAN		2	3	5	3.33333
P4HA1_HUMAN		2	4	4	3.33333
VPS53_HUMAN		2	4	4	3.33333
NUBPL_HUMAN		4	3	3	3.33333
TM9S3_HUMAN		4	2	4	3.33333
SYDM_HUMAN		4	2	4	3.33333
CDK5_HUMAN		4	3	3	3.33333
ISOC1_HUMAN		3	4	3	3.33333
CND2_HUMAN		3	4	3	3.33333
SDHA_HUMAN		4	3	3	3.33333
TMED1_HUMAN		2	4	4	3.33333
LAT1_HUMAN		4	3	3	3.33333
ACDSB_HUMAN		2	3	5	3.33333
LPXN_HUMAN		3	2	5	3.33333
EPT1_HUMAN		4	3	3	3.33333
DHB7_HUMAN		4	2	4	3.33333
CDK9_HUMAN		3	2	5	3.33333
BASI_HUMAN		2	4	4	3.33333
RL35A_HUMAN		3		3	3
FBRL_HUMAN		3	2	4	3
UBE3B_HUMAN		3	2	4	3
COX6C_HUMAN			3		3
LSM12_HUMAN		4	2		3
NGLY1_HUMAN		3		3	3
RUFY1_HUMAN		3	3	3	3
TRAM1_HUMAN		3		3	3
PARL_HUMAN		4		2	3
SC24C_HUMAN		4	3	2	3
MCM4_HUMAN		2	2	5	3
LCLT1_HUMAN		4	3	2	3
MET7B_HUMAN				3	3
DD19A_HUMAN		2		4	3
SYEM_HUMAN			3		3
SYTC_HUMAN		3	3	3	3
ZN185_HUMAN			3	3	3
CTNB1_HUMAN		3		3	3
LIPB1_HUMAN		4		2	3
SDF2L_HUMAN		3	2	4	3
TNG6_HUMAN			2	4	3
AGM1_HUMAN		4	3	2	3
TF3C3_HUMAN		3		3	3
KI13B_HUMAN		3			3
SDHB_HUMAN		2	3	4	3
CNDD3_HUMAN		4	3	2	3
RBM14_HUMAN		2	5	2	3
UBP10_HUMAN		5	2	2	3
UCKL1_HUMAN		3	4	2	3
HAUS6_HUMAN		4	3	2	3
GPAA1_HUMAN			3	3	3
IQEC1_HUMAN			4	2	3
F105A_HUMAN				3	3
COX15_HUMAN		2	3	4	3
PRAME_HUMAN		4	2		3
UBP32_HUMAN		4	2		3
NDUB5_HUMAN		3		3	3
IDHC_HUMAN		3			3
VATH_HUMAN		4	2	3	3
AL7A1_HUMAN		2		4	3
VMP1_HUMAN		3			3
OSGEP_HUMAN		3		3	3
RT16_HUMAN		3			3
RPAB3_HUMAN		4	3	2	3
RAB7L_HUMAN		4	2	3	3
CDCP1_HUMAN		4	2		3
HAUS8_HUMAN		3		3	3
GCP3_HUMAN			4	2	3
ARM10_HUMAN		3		3	3
S2546_HUMAN		2		4	3
ABCBA_HUMAN		2		4	3
RUXE_HUMAN		3		3	3
CX7A2_HUMAN			3	3	3
ARF_HUMAN		3			3
SPCS3_HUMAN		3	3	3	3
ITM2C_HUMAN		2	3	4	3
HACD2_HUMAN		3	4	2	3
FXL12_HUMAN			2	4	3
ROA0_HUMAN		4		2	3
SAMC_HUMAN		3			3
AAKG1_HUMAN		4		2	3
NOB1_HUMAN		3			3
VP33A_HUMAN		3			3
SUCA_HUMAN				3	3
MTG2_HUMAN		3			3
NRBP_HUMAN		3		3	3
GPAT3_HUMAN		3			3
ELP3_HUMAN				3	3
ITPR3_HUMAN		3			3
SC61B_HUMAN		2	4	3	3
ODP2_HUMAN		4	2	3	3
TNAP2_HUMAN		3		3	3
HSDL1_HUMAN		4		2	3
ARFRP_HUMAN		3	3		3
RM11_HUMAN				3	3
NDUS4_HUMAN		3			3
APC1_HUMAN		4	2		3
ACADM_HUMAN		3		3	3
NCEH1_HUMAN		3		3	3
2A5E_HUMAN				3	3
FACD2_HUMAN		2		4	3
CDK4_HUMAN			3	3	3
TM131_HUMAN		3	3		3
STAU1_HUMAN				3	3
GDAP1_HUMAN		3		3	3
YBEY_HUMAN		3			3
DECR2_HUMAN		3	3		3
HTR5A_HUMAN		3			3
S27A3_HUMAN		4		2	3
MA1B1_HUMAN		3			3
VP13C_HUMAN		3			3
CAN2_HUMAN				3	3
WFS1_HUMAN		3			3
WRIP1_HUMAN		3	3		3
AN13A_HUMAN		3		3	3
CNDH2_HUMAN			3		3
GRWD1_HUMAN		4		2	3
MYG1_HUMAN		3			3
FBN2_HUMAN		4		2	3
UBR1_HUMAN		3			3
PTSS2_HUMAN			3		3
RAB3B_HUMAN		3			3
RIR2_HUMAN		3		3	3
AMRA1_HUMAN		3			3
SNX4_HUMAN		3	3		3
ZNHI2_HUMAN		2		4	3
EGFR_HUMAN			3		3
EXC6B_HUMAN		3			3
NOL11_HUMAN		3		3	3
S35A2_HUMAN			4	2	3
KDIS_HUMAN		3			3
S2542_HUMAN		3			3
DCAF8_HUMAN		3			3
NIPBL_HUMAN		3			3
MBOA2_HUMAN				3	3
INT8_HUMAN				3	3
TIM14_HUMAN		3			3
MFSD3_HUMAN				3	3
DERL2_HUMAN			3		3
RUS1_HUMAN		3			3
HIP1R_HUMAN			3		3
GEMI5_HUMAN			4	2	3
CPSF7_HUMAN				3	3
XRN1_HUMAN		3			3
PTN2_HUMAN				3	3
COQ6_HUMAN				3	3
RAP2B_HUMAN		3			3
SRR_HUMAN		3			3
G3BP2_HUMAN		3			3
IGHM_HUMAN				3	3
WDR26_HUMAN		3			3
SCD5_HUMAN				3	3
SATT_HUMAN		3			3
DJC16_HUMAN		3			3
RAP1A_HUMAN (+1)		3			3
MRCKB_HUMAN		3			3
T161A_HUMAN		3			3
P5CR2_HUMAN				3	3
TTK_HUMAN		3			3
INT3_HUMAN		3			3
HDHD5_HUMAN				3	3
DOLK_HUMAN				3	3
ARAP3_HUMAN			3		3
K22O_HUMAN			3		3
WDR13_HUMAN				3	3
TRI32_HUMAN				3	3
RBM39_HUMAN		3			3
CNO11_HUMAN				3	3
MOCS3_HUMAN		3			3
KAP2_HUMAN		3			3
ARL2_HUMAN		3			3
RSU1_HUMAN		3	3	2	2.66667
SNP47_HUMAN		4	2	2	2.66667
TBL1R_HUMAN		2	2	4	2.66667
AFAP1_HUMAN		3	2	3	2.66667
MTX1_HUMAN		3	2	3	2.66667
TCAF1_HUMAN		2	2	4	2.66667
UBR3_HUMAN		4	2	2	2.66667
G6PD_HUMAN		3	2	3	2.66667
TBCD8_HUMAN		3	3	2	2.66667
MBOA5_HUMAN		4	2	2	2.66667
TBC15_HUMAN		4	2	2	2.66667
ECSIT_HUMAN		4	2	2	2.66667
DHB2_HUMAN		2	3	3	2.66667
RFOX2_HUMAN		3	2	3	2.66667
AP3S1_HUMAN		4	2	2	2.66667
MSH2_HUMAN		4	2	2	2.66667
GT251_HUMAN		2	4	2	2.66667
PP2BB_HUMAN		2	3	3	2.66667
HSP72_HUMAN		2	2	4	2.66667
NDUC2_HUMAN		3	3	2	2.66667
MET15_HUMAN		2	3	3	2.66667
SCO1_HUMAN		3	2	3	2.66667
GSTK1_HUMAN		3	2	3	2.66667
UBIA1_HUMAN		2	3	3	2.66667
FUCO2_HUMAN		2	2	4	2.66667
KBL_HUMAN		2	2	4	2.66667
SGK3_HUMAN		3	2	3	2.66667
MGST3_HUMAN		3	3	2	2.66667
MPU1_HUMAN		3	2	3	2.66667
ERAL1_HUMAN		3	2	3	2.66667
STK4_HUMAN		2		3	2.5
AT2B4_HUMAN		2		3	2.5
ARAP1_HUMAN			3	2	2.5
VPS8_HUMAN		2	3		2.5
GATB_HUMAN			2	3	2.5
NEDD8_HUMAN		3		2	2.5
RAB30_HUMAN		2	3		2.5
ERAP1_HUMAN		3		2	2.5
IF2B_HUMAN		3		2	2.5
THOC2_HUMAN		2	3		2.5
DYHC2_HUMAN		3		2	2.5
AIFM2_HUMAN		2	3		2.5
ERG24_HUMAN			3	2	2.5
LRBA_HUMAN		2		3	2.5
COMT_HUMAN		3		2	2.5
DDX41_HUMAN			3	2	2.5
MP2K7_HUMAN		3		2	2.5
BOLA2_HUMAN		2	3		2.5
RM22_HUMAN		3		2	2.5
S38A1_HUMAN		3		2	2.5
T120A_HUMAN		2		3	2.5
SMN_HUMAN		2		3	2.5
CNOT3_HUMAN			2	3	2.5
VPS41_HUMAN		3		2	2.5
EVI5L_HUMAN		3		2	2.5
AP5Z1_HUMAN			3	2	2.5
NDUA4_HUMAN		2	3		2.5
ZNT7_HUMAN			3	2	2.5
DCP1A_HUMAN		3		2	2.5
ANR17_HUMAN		3		2	2.5
FPPS_HUMAN		3		2	2.5
IF2P_HUMAN			3	2	2.5
AKAP8_HUMAN			2	3	2.5
CDKAL_HUMAN		3		2	2.5
CTF18_HUMAN		2		3	2.5
AKA11_HUMAN			3	2	2.5
TAF6L_HUMAN		3		2	2.5
DCK_HUMAN		2	3		2.5
SEPT2_HUMAN		3		2	2.5
FOLC_HUMAN		2		3	2.5
COPZ1_HUMAN		3		2	2.5
LGAT1_HUMAN		3		2	2.5
ATX2L_HUMAN		2		3	2.5
MOT8_HUMAN		3		2	2.5
AKA10_HUMAN		2		3	2.5
CEP97_HUMAN		3		2	2.5
TBCD_HUMAN		3		2	2.5
TMED9_HUMAN		2		3	2.5
CUL4A_HUMAN		3	2		2.5
RTKN_HUMAN		3	2		2.5
PEX3_HUMAN		3	2		2.5
CLUS_HUMAN		3		2	2.5
ORC4_HUMAN		3		2	2.5
LYPL1_HUMAN		3		2	2.5
CTU1_HUMAN		2		3	2.5
WDR61_HUMAN		3		2	2.5
PLCA_HUMAN		2	3	2	2.33333
CD11B_HUMAN		2	3	2	2.33333
NUP85_HUMAN		2	2	3	2.33333
RTN4_HUMAN		2	2	3	2.33333
RL36L_HUMAN		2	3	2	2.33333
INT5_HUMAN		3	2	2	2.33333
YIF1A_HUMAN		3	2	2	2.33333
MTX3_HUMAN		2	2	3	2.33333
NDUF4_HUMAN		2	2	3	2.33333
MFN1_HUMAN		2	2	3	2.33333
KMCP1_HUMAN		2	2	3	2.33333
USE1_HUMAN		2	3	2	2.33333
NRP1_HUMAN		3	2	2	2.33333
M17L2_HUMAN		3	2	2	2.33333
ORML3_HUMAN		3	2	2	2.33333
ATP5H_HUMAN		3	2	2	2.33333
S39AE_HUMAN		2	2	3	2.33333
RPAB1_HUMAN		3	2	2	2.33333
RPTOR_HUMAN		3	2	2	2.33333
GRPR_HUMAN		2	3	2	2.33333
TOLIP_HUMAN		2	2	3	2.33333
MLF2_HUMAN		3	2	2	2.33333
RUSC1_HUMAN		3	2	2	2.33333
PARP9_HUMAN		3	2	2	2.33333
GUAA_HUMAN		3	2	2	2.33333
COX20_HUMAN		3	2	2	2.33333
IF44L_HUMAN		3	2	2	2.33333
B2CL1_HUMAN		3	2	2	2.33333
MIC13_HUMAN				2	2
GBB2_HUMAN				2	2
DEN4C_HUMAN		2		2	2
ATG2B_HUMAN			2	2	2
TMX3_HUMAN			2	2	2
TI17B_HUMAN			2		2
HLTF_HUMAN		2			2
KNL1_HUMAN		2			2
NU214_HUMAN			2	2	2
PMS2_HUMAN		2		2	2
AKP13_HUMAN		2	2		2
ACOC_HUMAN		2			2
RL37A_HUMAN		2	2		2
DEST_HUMAN		2		2	2
PSB8_HUMAN				2	2
CAV1_HUMAN				2	2
UTRO_HUMAN				2	2
CND3_HUMAN		2			2
PEX6_HUMAN			2		2
E2AK4_HUMAN		2			2
RT30_HUMAN		2	2		2
P5CS_HUMAN				2	2
RM39_HUMAN				2	2
ATP5I_HUMAN		2	2	2	2
MAGT1_HUMAN				2	2
UBE3A_HUMAN		2	2		2
SYFB_HUMAN				2	2
ACD10_HUMAN			2		2
NLRX1_HUMAN			2		2
ICT1_HUMAN		2			2
PXDN_HUMAN			2		2
PIGR_HUMAN		2			2
sp|Q9C0C9|UBE2O_HUMAN			2		2
VPS16_HUMAN		2	2	2	2
BIG3_HUMAN		2	2	2	2
CATB_HUMAN		2	2	2	2
RTL8C_HUMAN		2	2		2
CPSF1_HUMAN		2		2	2
HNRH3_HUMAN		2			2
F91A1_HUMAN		2			2
STK26_HUMAN		2		2	2
CERS6_HUMAN			2		2
GLPK_HUMAN				2	2
PML_HUMAN			2		2
PON2_HUMAN			2		2
SF3B1_HUMAN		2			2
ZNFX1_HUMAN		2	2		2
LRC59_HUMAN				2	2
GPD1L_HUMAN		2		2	2
1433F_HUMAN		2	2	2	2
BAG5_HUMAN			2	2	2
NPA1P_HUMAN		2		2	2
SC11C_HUMAN		2		2	2
RRP44_HUMAN			2		2
MIB2_HUMAN		2			2
TR112_HUMAN		2	2		2
MBLC2_HUMAN		2			2
INT12_HUMAN				2	2
2A5D_HUMAN		2		2	2
MTFP1_HUMAN		2	2	2	2
COA3_HUMAN		2	2	2	2
FADS1_HUMAN		2	2	2	2
PHLA2_HUMAN		2		2	2
SEC13_HUMAN				2	2
SAE1_HUMAN				2	2
MD2L1_HUMAN		2	2		2
OS9_HUMAN				2	2
RM19_HUMAN		2		2	2
MYD88_HUMAN				2	2
TP53B_HUMAN			2		2
EXT2_HUMAN				2	2
UBP19_HUMAN			2		2
GRM2B_HUMAN		2			2
GOGB1_HUMAN				2	2
EDC4_HUMAN			2		2
DAD1_HUMAN		2	2	2	2
CPNE3_HUMAN		2			2
RT21_HUMAN		2	2	2	2
SYWC_HUMAN		2			2
YTHD2_HUMAN		2	2		2
IMPA1_HUMAN		2	2		2
DMAC2_HUMAN		2	2		2
EI2BE_HUMAN		2	2		2
RM23_HUMAN				2	2
SYK_HUMAN		2	2		2
INT2_HUMAN		2			2
RM24_HUMAN		2		2	2
S38AA_HUMAN		2	2		2
INT11_HUMAN		2		2	2
RNF31_HUMAN		2		2	2
OGA_HUMAN		2			2
UQCC3_HUMAN		2			2
RPB3_HUMAN		2			2
NU1M_HUMAN			2		2
SMG1_HUMAN			2		2
AKAP1_HUMAN			2		2
CISD2_HUMAN		2	2		2
CTBP1_HUMAN				2	2
S4A7_HUMAN				2	2
ACAD9_HUMAN				2	2
RPP30_HUMAN		2			2
IF4E2_HUMAN		2	2	2	2
PDC10_HUMAN		2	2	2	2
SAAL1_HUMAN		2	2		2
ATGA1_HUMAN		2	2		2
BORG5_HUMAN		2		2	2
VTI1B_HUMAN		2		2	2
TYY1_HUMAN		2		2	2
IMPA2_HUMAN			2		2
EXOS4_HUMAN		2		2	2
SGMR2_HUMAN				2	2
RBGP1_HUMAN		2			2
IPO13_HUMAN			2		2
Z3H7B_HUMAN				2	2
ODO2_HUMAN		2		2	2
S12A9_HUMAN		2		2	2
GMPPB_HUMAN		2			2
MFS10_HUMAN		2		2	2
TRIPC_HUMAN		2			2
PISD_HUMAN				2	2
DJC30_HUMAN		2	2		2
HYOU1_HUMAN		2		2	2
SNX14_HUMAN		2		2	2
RPAC1_HUMAN		2		2	2
DPOD1_HUMAN		2			2
UXS1_HUMAN				2	2
UBR2_HUMAN		2			2
REST_HUMAN			2		2
DNJC7_HUMAN			2		2
IMA4_HUMAN				2	2
DGKE_HUMAN		2	2	2	2
NUP53_HUMAN		2		2	2
PLPP6_HUMAN				2	2
NUP62_HUMAN		2	2		2
RT14_HUMAN		2			2
ACL6A_HUMAN		2		2	2
APOL2_HUMAN				2	2
PNO1_HUMAN				2	2
BABA2_HUMAN		2			2
RN219_HUMAN			2		2
TRM7_HUMAN		2			2
TPPC3_HUMAN		2			2
OTUD4_HUMAN		2			2
HECD3_HUMAN		2		2	2
MED12_HUMAN				2	2
NFS1_HUMAN				2	2
AAED1_HUMAN				2	2
RM49_HUMAN		2			2
SMG9_HUMAN		2	2		2
NAT14_HUMAN			2		2
SEPT7_HUMAN		2			2
IKKA_HUMAN			2		2
CLGN_HUMAN		2		2	2
TXND5_HUMAN				2	2
NCDN_HUMAN		2		2	2
MUL1_HUMAN				2	2
LIMA1_HUMAN		2		2	2
LIMS1_HUMAN		2		2	2
NEK6_HUMAN				2	2
LRC15_HUMAN				2	2
ULK1_HUMAN				2	2
RM03_HUMAN		2			2
PARP4_HUMAN		2			2
PO210_HUMAN		2			2
ACSF3_HUMAN				2	2
TAB2_HUMAN			2		2
CAZA2_HUMAN				2	2
SMIM7_HUMAN		2	2	2	2
CNOT7_HUMAN		2	2	2	2
UXT_HUMAN		2		2	2
SC22A_HUMAN			2	2	2
LAR4B_HUMAN				2	2
TBK1_HUMAN				2	2
HERC6_HUMAN		2			2
EI24_HUMAN			2		2
ABHD3_HUMAN		2			2
UCK2_HUMAN		2		2	2
CE051_HUMAN		2		2	2
SC23A_HUMAN		2		2	2
CC038_HUMAN		2	2		2
FHOD1_HUMAN		2			2
SSFA2_HUMAN			2		2
MAEA_HUMAN		2		2	2
STIM1_HUMAN		2		2	2
ERG1_HUMAN				2	2
GPHRA_HUMAN (+1)			2		2
RUXF_HUMAN		2			2
SC61G_HUMAN			2		2
RPAB5_HUMAN		2			2
IDH3A_HUMAN				2	2
MRP1_HUMAN		2			2
RM01_HUMAN				2	2
CUL3_HUMAN		2		2	2
APOB_HUMAN			2		2
WASC4_HUMAN				2	2
RDH13_HUMAN		2			2
KDM5B_HUMAN				2	2
TMX2_HUMAN			2	2	2
SPRR3_HUMAN			2		2
2ABA_HUMAN				2	2
KCMF1_HUMAN				2	2
SMHD1_HUMAN		2			2
ROCK1_HUMAN			2		2
TRXR1_HUMAN			2	2	2
IDI1_HUMAN		2		2	2
KAD6_HUMAN		2	2		2
RM18_HUMAN		2			2
S39AA_HUMAN				2	2
G6PT1_HUMAN			2		2
COMD3_HUMAN		2			2
SRPRA_HUMAN		2		2	2
TX264_HUMAN		2		2	2
QKI_HUMAN		2			2
SKP1_HUMAN			2		2
SEN34_HUMAN		2	2		2
PXMP2_HUMAN			2	2	2
CK5P3_HUMAN		2	2		2
PP1G_HUMAN		2			2
NOL9_HUMAN		2			2
S39AB_HUMAN		2			2
MTNA_HUMAN		2		2	2
HAUS2_HUMAN		2	2		2
AP5B1_HUMAN		2		2	2
RHG31_HUMAN		2			2
SCMC3_HUMAN		2			2
ABLM3_HUMAN			2		2
PBDC1_HUMAN		2			2
THAS_HUMAN		2			2
CDC27_HUMAN		2			2
RTCA_HUMAN				2	2
ECI2_HUMAN				2	2
GUF1_HUMAN		2			2
CATG_HUMAN			2		2
MITD1_HUMAN		2			2
MTFR2_HUMAN				2	2
RU2A_HUMAN		2			2
S2539_HUMAN				2	2
ARHG1_HUMAN				2	2
ZC11A_HUMAN			2		2
FA98A_HUMAN				2	2
KIF15_HUMAN			2		2
IF4E_HUMAN		2			2
MCCB_HUMAN				2	2
HSDL2_HUMAN			2		2
NEMO_HUMAN		2			2
YIPF4_HUMAN		2			2
GCP5_HUMAN				2	2
NEUR1_HUMAN				2	2
CPSF2_HUMAN		2			2
UBP2L_HUMAN		2		2	2
MOGS_HUMAN				2	2
ANR52_HUMAN			2		2
NAA30_HUMAN		2			2
LNP_HUMAN				2	2
UBP11_HUMAN				2	2
IRF9_HUMAN		2			2
SSRP1_HUMAN				2	2
RM17_HUMAN				2	2
APC5_HUMAN				2	2
ZFPL1_HUMAN				2	2
HYCCI_HUMAN				2	2
PARVA_HUMAN				2	2
RAB2A_HUMAN		2			2
CDK2_HUMAN				2	2
RAB8A_HUMAN		2			2
SELK_HUMAN		2			2
T3HPD_HUMAN		2			2
ADRB2_HUMAN		2			2
PLD6_HUMAN		2			2
RDH10_HUMAN		2			2
CAD11_HUMAN		2			2
RT06_HUMAN		2			2
TF65_HUMAN		2			2
RT17_HUMAN				2	2
SIX4_HUMAN				2	2
ERBIN_HUMAN			2		2
RGPA1_HUMAN		2			2
ARL6_HUMAN		2			2
NOCT_HUMAN				2	2
RBBP7_HUMAN		2			2
MARC1_HUMAN				2	2
HLAH_HUMAN				2	2
STX17_HUMAN		2			2
LDLR_HUMAN				2	2
PEX1_HUMAN		2			2
DLRB2_HUMAN		2			2
ENDD1_HUMAN		2			2
ASNS_HUMAN				2	2
ITB4_HUMAN		2			2
ZFYV1_HUMAN				2	2
HPS6_HUMAN			2		2
CRNN_HUMAN			2		2
TSYL5_HUMAN				2	2
DYLT3_HUMAN		2			2
CTDP1_HUMAN			2		2
ABHDB_HUMAN				2	2
UFD1_HUMAN		2			2
RB33B_HUMAN		2			2
STML1_HUMAN				2	2
RIT1_HUMAN		2			2
